# Supplementary material for: Multi-classification of national fitness test grades based on statistical analysis and machine learning
Source: PLoS One. 2023 Dec 22;18(12):e0295674. doi: 10.1371/journal.pone.0295674 (PMC10745189; doi:10.1371/journal.pone.0295674)
Supplement: S2 Table — (CSV) [file pone.0295674.s002.csv]

age	gender	height	weight	bodyfat	diastolic	systolic	gripForce	sit-bend forward	sit-ups	broad jump	target
27	1	172.3	75.24	21.3	80	130	54.9	18.4	60	217	C
25	1	165	55.8	15.7	77	126	36.4	16.3	53	229	D
31	1	179.6	78	20.1	92	152	44.8	12	49	181	C
32	1	174.5	71.1	18.4	76	147	41.4	15.2	53	219	B
28	1	173.8	67.7	17.1	70	127	43.5	27.1	45	217	B
36	0	165.4	55.4	22	64	119	23.8	21	27	153	B
42	0	164.5	63.7	32.2	72	135	22.7	0.8	18	146	D
33	1	174.9	77.2	36.9	84	137	45.9	12.3	42	234	B
54	1	166.8	67.5	27.6	85	165	40.4	18.6	34	148	C
28	1	185	84.6	14.4	81	156	57.9	12.1	55	213	B
42	1	169.2	65.4	19.3	63	110	43.5	16	68	211	D
27	0	156	53.9	35.5	69	116	23.1	13.1	28	144	C
22	1	175.7	67.9	11.3	71	103	52.5	19.2	55	232	C
24	1	181	84.4	20.4	80	120	48.9	7.2	54	213	C
45	0	159	63.1	30.9	93	144	34.1	19	30	155	D
25	0	164.2	66.6	30.2	82	120	25.7	22.9	39	178	C
26	1	179.9	71.5	9.7	64	135	59.6	17.8	61	239	D
26	1	169.2	70.6	21	63	129	41.3	15.1	53	225	B
21	0	162.7	47.2	18.9	78	133	25.4	20.5	36	137	B
25	0	161.7	63.36	31.3	89	128	25	10.7	39	160	C
59	0	155.9	62.7	30.2	76	143	36.8	29.1	25	122	D
38	1	166.7	67.3	23.2	70	111	26.1	19.7	62	215	D
44	1	170	63.3	12.9	65	115	44.5	11.6	49	196	B
23	0	164.1	59.4	29.6	91	126	24.6	27.5	32	169	C
62	1	169	70.7	30.5	96	146	39.3	4	43	131	C
47	0	158.3	53.5	29.2	70	117	25.9	8.1	32	151	D
48	1	175.8	84.5	31.4	83	125	33.8	3.7	24	211	D
36	1	176	81.3	24.5	81	139	46.2	8.1	54	232	C
50	0	159.8	57.1	24.4	63	103	30.8	24.4	30	143	D
25	1	170.9	70.7	15.7	80	127	36.4	26.4	38	246	C
26	1	176.7	77.2	16.3	66	129	50	9.1	51	223	C
28	0	159.5	51.54	24.5	82	123	37.2	23	37	145	D
30	1	172.1	79.5	26.7	91	148	34.7	-2	40	192	D
49	0	151.5	52	27.6	77	144	23.8	21.3	39	154	B
40	1	177.6	88.6	20.3	93	138	51.5	12.1	54	224	C
21	1	172.5	66.4	12.5	82	130	51.2	6.3	46	178	D
31	1	177.5	79.5	23	90	148	51.2	18.4	62	208	D
32	1	178	84.5	21.2	68	130	52.3	16.2	62	232	D
27	1	177.6	79.7	22.8	59	108	48	1.8	59	219	D
42	1	168	61	14.9	94	151	28.9	1	32	230	D
52	1	173.6	84.9	30.3	93	144	42	9	43	185	D
39	1	173.3	69.8	23.8	76	137	40	18.2	38	227	C
33	0	159.6	60.5	32.1	62	106	21.9	22.2	24	129	C
25	0	161.8	57.7	21.7	74	115	29.3	26.6	50	190	D
31	1	169.9	73.1	19.2	97	145	45	14.5	37	249	D
34	1	183.6	76.82	16.3	80	120	46.3	14.2	55	220	B
28	1	180.1	82.1	15	83	147	52.6	18.8	55	247	D
58	1	164.2	64	19.8	93	150	36.8	18.3	38	205	B
48	1	169.8	75.4	14.7	94	149	51.4	24.7	55	246	D
23	1	180.1	65.9	14.4	72	130	45.4	18.1	56	234	D
38	0	157.2	51.7	27.3	64	106	25.1	14.7	19	139	C
43	0	168.3	69.3	31.9	88	139	32.1	20.2	33	164	B
21	0	159.5	51.3	35.8	80	122	16.6	2.1	5	105	D
56	1	166.7	56.9	16.5	90	147	41.6	17.8	30	198	B
24	1	164.4	66.2	17.1	63	110	40.2	16.2	43	232	C
58	0	146.5	46.4	32.9	71	127	18.7	17.4	20	111	C
45	1	185.4	80	21.9	93	144	46.2	7.1	22	205	D
37	1	168.9	78.8	23.4	88	144	42.1	20.9	47	241	C
31	1	175.3	83.6	30.1	93	152	45.9	7.2	55	193	D
43	0	164	50.8	22.4	88	124	24	13.5	28	160	C
23	0	162.4	58.9	29.6	71	119	28.1	25.5	48	178	D
59	0	165	63.7	31.4	77	120	20.8	25.5	30	120	B
63	1	166.6	75.5	31.6	62	122	34.1	6.7	17	140	D
40	1	174.2	77.6	17.8	85	133	49.5	12.1	48	213	B
27	0	150.5	55.7	39.6	66	114	29.7	13.4	23	159	D
56	0	160.2	62.4	33.3	67	103	28.8	20.7	15	133	B
35	1	179	75	10.7	74	129	47.7	16.6	54	233	D
30	1	172.7	78	26.6	79	140	36.9	3.4	25	218	D
56	1	160.2	62.7	30.2	85	140	35.4	9.5	27	184	C
36	1	171.5	80.5	21.5	86	153	46.7	16.8	53	220	D
60	1	175.1	66.5	17.3	85	125	40.4	13.9	31	211	C
22	1	172.2	70.6	24.3	70	118	36.7	9.8	50	213	D
37	1	174	75.2	18.5	82	142	39.7	20.5	50	224	B
21	0	158.1	53.6	27.6	70	115	18.9	12.4	17	116	D
21	1	170.4	74.3	19.5	82	157	45.6	12.7	54	194	B
60	0	158.6	62.7	34.6	80	137	29.3	18.4	12	132	B
27	0	168.5	64.2	26.2	76	108	25.2	23.1	18	164	D
59	0	156.3	60.5	33.6	79	130	29.6	22.4	23	135	D
47	0	157	54.1	26.8	72	117	25.1	18.2	25	157	B
21	0	161.3	50.6	23.5	69	127	27.5	29.4	39	175	D
51	1	177	68.7	18.3	84	140	39.3	11.3	35	220	B
48	1	171	66.2	17.3	99	144	48.8	16	49	225	B
49	1	170	66.2	18	82	130	39.5	20	39	156	C
41	0	158.1	51	21.7	86	127	23.1	28.6	46	165	D
24	0	159	45.5	24.5	85	135	28.5	22.9	57	197	D
35	1	178.4	79	15.4	73	127	52.7	14.7	68	260	D
26	0	156.7	56.3	32.8	78	123	19.7	22.9	28	130	C
35	1	178.5	78.4	13.8	81	136	51.5	17.1	64	237	D
25	1	171.2	65.1	11.8	67	127	45.1	22.2	54	239	D
30	1	176.4	71.7	17.9	68	130	53.4	24.3	56	210	B
27	1	175.4	86.4	19.8	76	135	47.6	20.6	48	213	B
41	1	166.7	65.7	21.5	90	151	49.6	18.7	54	242	D
50	0	158.4	57.2	32	69	134	21.1	18.6	17	136	C
22	1	175.8	72	30.4	75	115	34.6	19	54	188	C
56	1	173	70.9	19.5	83	135	47.9	11.1	44	162	B
46	0	159.1	52.2	27.2	84	127	22.9	17.9	30	136	D
44	1	180.5	79.5	21.7	87	127	42.3	10.8	33	196	C
25	0	162.2	71.5	41.3	75	124	24.9	7	5	120	D
25	0	156.3	48.6	26.5	73	138	22.8	29.8	41	155	D
59	1	170	59.1	15	71	115	28.3	8.6	15	162	D
30	1	178.4	82.5	30	97	139	39.3	1.9	42	200	D
24	1	176	67.2	10.8	81	120	47.7	17.2	55	242	D
39	1	168.8	70.9	25.5	83	128	33.7	5.4	33	201	D
27	1	170.3	74.6	22	98	151	47.9	14.5	53	170	B
33	1	172.8	78.8	19.3	87	146	59.8	19.7	59	228	D
28	0	163.6	52.4	20.3	72	118	31	23.5	23	130	C
28	0	166.2	59.7	21.9	72	118	32.1	15.6	38	165	B
35	1	179.2	64.7	12.9	88	128	49.7	22.5	46	239	D
34	1	177.8	76.4	28.9	82	130	41.1	5.3	38	194	C
35	1	184.7	84.18	16.3	70	120	48.8	15.3	56	229	D
34	1	173.2	73.77	19.5	80	120	50	18.1	59	218	B
25	1	164.3	61.18	22	78	145	43.3	18.6	47	209	C
32	1	169.2	68.7	15.2	80	120	48.3	21.1	64	254	B
21	0	169.1	56.1	22.6	77	120	26.3	31.3	24	162	C
22	1	183.5	76.9	15.7	86	143	40.9	22.8	56	253	D
22	0	156.9	46.9	23	98	155	20.5	16.5	38	155	B
24	1	172.1	64.5	16.8	88	154	40.2	21.7	63	201	B
27	1	178.2	75.1	15.9	59	129	49.2	16.7	55	229	D
21	0	164.4	48.1	16.9	63	112	26.5	29.4	41	215	D
46	0	164.1	49.1	30.5	59	117	21.2	4.3	16	150	D
29	0	162.2	51.7	29.2	83	118	29.7	23.7	44	183	D
23	0	162.7	51.7	19	76	110	32.6	21.4	59	200	D
51	1	177.9	67.2	15.8	63	112	36.6	13.7	25	183	D
28	1	184.8	84.6	17.2	83	123	52.5	11.7	56	257	B
23	0	164.7	44.3	26.7	80	130	22.3	12.5	25	130	C
30	1	178.3	93.5	27.3	81	129	57	16.1	47	222	D
25	0	160.1	51.7	30.7	71	126	25.7	21.1	47	159	D
28	1	172.7	69.8	27.6	81	149	46.5	10	48	185	C
22	1	178.3	73.2	23.4	93	132	42.7	11.7	46	208	C
51	1	167.7	72.7	29	90	148	36.3	6.1	37	180	D
24	0	165.1	49.9	19.3	70	108	31.8	21.6	50	204	D
27	0	160.3	47.8	19.5	60	111	27.3	28	37	173	D
30	1	169.5	71.9	20.6	72	125	45.9	13	66	235	B
42	1	180.2	73.3	20.4	95	140	53.7	26	41	211	C
23	0	164.7	62.5	31.4	77	121	23.2	14.7	41	165	C
27	0	160.2	54.5	20.7	77	130	22.2	22.5	35	171	C
29	1	167.9	70.7	25.3	75	135	47.3	16.2	53	181	B
62	1	165.6	67.6	25.7	84	152	40.5	9.8	41	188	B
21	1	169.2	92.9	33.3	93	157	44.6	10.9	52	226	D
25	1	184.1	74.7	12.6	94	141	49.5	13	49	243	C
31	0	166.9	64.1	30.5	77	133	27.5	21.5	37	150	B
21	1	175	66.4	16.5	77	124	39.4	13	54	248	C
38	1	171.6	66.3	20.5	92	153	46	26.2	46	204	B
23	0	178.1	64.2	29.2	55	102	29.9	14.6	27	126	C
56	1	170.1	61.5	22	89	148	37.7	20.5	40	195	D
59	1	170.3	71	24.5	75	140	30.1	22	33	182	D
23	0	164.4	54.3	21.7	61	109	27	31.7	44	186	D
52	1	170	75.5	30.4	77	127	39.6	10.2	29	186	D
33	1	178	74.66	19	96	135	43.1	18.6	37	198	C
58	0	154.9	51.6	24.1	85	132	25.3	19.4	31	165	B
21	0	160.9	61.4	36.5	71	103	27.3	20.8	47	169	C
27	1	176	72.86	18.6	78	155	39.7	10.1	53	231	B
27	1	173.5	65.3	14.3	76	137	39.1	12.1	46	229	C
21	0	163	62.3	32.9	75	131	33.3	12.2	44	167	C
57	1	168.5	66	24.1	88	156	42.1	9.5	30	212	B
29	0	166.7	52.84	15.2	74	125	30.7	29.7	48	186	D
45	1	170	70	20	73	137	34.2	8.5	36	219	D
24	0	155.5	64.4	34.8	60	109	24.7	16.7	43	174	B
50	0	163.9	52.5	19.6	89	151	25.4	18	26	171	B
60	1	173	68.4	11.4	70	124	47.1	12.3	52	195	D
62	1	163.7	63.9	23.3	93	144	42.7	25	29	211	B
39	0	159.2	45.3	19.6	64	105	20.8	18.7	36	161	B
22	0	162.2	60.4	27.1	74	115	34.9	22.6	37	148	D
54	0	156.5	52.2	30.1	72	117	20.5	13.5	16	110	C
48	1	167.2	68.5	28.2	75	112	39.2	7	31	195	C
61	0	160.9	63.1	30.9	83	130	27.5	21.1	27	140	D
60	1	172.5	76	23.1	86	154	47.3	16	41	206	D
27	1	168.6	67.2	23.7	77	123	45	11.6	41	223	C
40	0	162.5	51.4	22.5	91	143	26.9	26.3	36	174	D
36	1	172.1	65.64	19.9	86	142	47.3	15.4	39	215	B
58	1	168.5	74.9	30.1	89	139	40.6	15.8	29	188	B
55	0	152.8	55.6	31.3	78	129	23.9	15.7	23	130	C
25	0	158.1	57.9	31.5	61	117	24.5	13.7	59	157	C
21	1	169.6	64.5	10.9	77	134	46.2	21.5	65	248	D
23	0	163.8	57.5	31.7	84	127	32.9	28.8	43	164	D
64	1	165.8	61.3	8.5	66	114	34.9	7.6	33	166	B
21	1	187.4	84.4	18.8	82	151	50.8	16.8	49	257	B
56	0	149.4	51.6	35.1	83	132	25.5	18.8	11	117	C
22	1	167.3	61.4	16.4	68	114	38.8	19.9	67	240	D
28	0	165.4	62	31.1	58	102	25	21.7	31	170	C
53	0	152.7	46.9	27.5	68	126	23.5	18.5	20	152	B
23	1	165.7	62.7	23.2	70	123	37.7	25.5	35	237	D
46	1	176.8	80.9	22.7	82	141	50.1	22.1	45	206	D
44	1	172	71	18.1	69	113	48.3	28.7	52	203	D
27	1	173.8	68.4	13.9	69	110	47.8	14.1	49	244	B
45	1	166.5	71.5	26.6	99	160	47.8	24.2	47	201	D
63	1	164.7	73.8	36.7	81	141	35.6	9	22	135	D
26	1	183.4	83.6	14.1	79	145	50.6	16	51	231	D
32	1	170.8	72.2	24.1	80	127	47.4	16.6	60	205	B
22	0	167	50.3	18.9	77	120	27.9	23.3	39	168	D
21	1	175	84.7	28	61	133	50.9	11.6	42	156	D
21	1	178.9	75.5	17.2	81	138	40.8	15.4	55	213	B
54	0	148	53.4	27.9	97	159	27.9	23	35	145	D
21	1	179	82.8	15.4	67	122	58.9	19.9	56	278	B
24	1	163.9	64.8	23.6	94	141	39.7	13.2	47	224	C
31	1	178	84.66	18.9	75	129	59.2	15.1	47	196	D
27	1	180.9	77.1	19.9	76	156	40.9	22	52	209	B
22	0	163.8	54.2	28.4	96	151	23.6	19.4	41	155	B
61	0	152.6	56.4	37.6	93	136	28.9	20.2	4	125	D
60	1	171.9	60.9	16.7	78	128	33.6	10.9	28	190	B
41	0	160	50	20.6	62	106	27.4	22.6	38	178	D
59	1	166.1	67.8	25.9	98	151	40.6	22.4	34	188	B
51	1	174.5	71.2	21.2	92	136	40.7	13	41	203	C
34	1	181.1	70.5	19.4	70	131	34.1	12.7	40	217	C
22	0	169.2	53.2	16	66	103	30	27.1	54	202	D
22	0	162.1	55.1	23.2	61	99	28.5	23.1	43	198	D
23	0	161.8	47.8	17.2	66	103	25.2	21.5	47	178	D
27	0	152.3	55.5	37.5	81	126	16.6	16.1	37	113	D
25	0	160.9	63.7	36.1	99	144	26.4	23.6	37	179	B
37	0	149.5	38.1	17.3	66	110	16.2	23	35	167	D
21	1	170	50.1	16.3	67	124	28.5	6.4	44	210	C
31	1	174	67.6	15.6	82	140	39.3	5.1	38	225	C
49	1	176.2	73.3	22.2	88	147	45	9.9	33	223	C
27	1	182.5	81	17.8	66	115	42	9.1	44	233	C
49	0	155.9	57	23.3	67	104	25.1	17.5	25	110	C
36	0	156.6	55	26.6	80	124	30.1	12.5	24	149	C
33	1	179.2	76.3	23.8	85	126	32	8.7	36	188	D
61	0	146.5	56.16	37.3	89	152	26.9	23.5	12	118	B
24	0	166.9	70	23.7	55	102	39.1	23.8	47	186	D
25	1	168.8	63.9	26	81	131	38.2	20.1	49	215	B
28	0	161.4	55.9	35.2	77	128	22.4	18.1	30	152	B
26	0	162.6	57.2	32.6	69	116	26.9	20.6	43	128	D
62	1	175	68	22.6	75	123	46	2.8	33	194	C
51	1	172.4	75.6	23.3	83	120	47.4	22.4	55	211	D
21	0	160.7	56.6	29.2	71	110	25.6	30.1	32	157	B
56	0	149	46.7	23.2	95	157	25	28	41	186	D
52	1	165.4	74.8	27.5	86	143	38.9	18.2	56	217	B
21	0	169.2	64.9	35.3	68	125	29.9	22.3	39	174	B
56	0	157.2	60.4	36.2	70	118	24.2	14.3	16	132	C
36	1	169.9	67.1	17.9	98	149	48.8	16.3	59	228	B
32	0	163.5	55.6	25.5	68	108	28.2	24.5	36	183	D
21	0	159.9	49.7	25.4	76	116	23.4	24.3	11	145	D
63	1	165.8	63.9	20.7	82	123	26.9	14.2	28	160	B
32	1	168	69.8	21.9	88	127	50.9	26.3	68	248	D
28	1	175.1	75.5	13.8	71	126	44.5	11.4	66	247	B
40	1	169.8	84.1	25	93	132	57.9	19.8	40	220	B
26	0	158.8	56.9	27.6	60	93	21.8	20.8	37	172	B
56	0	156.9	49.9	35.9	67	128	12.1	1.2	20	118	D
22	1	168.4	69.9	15	51	118	44	16.3	61	234	D
29	1	172.7	72.6	27.5	82	121	35	3.3	40	213	D
54	0	162.9	51.4	29.4	82	122	19.5	20.5	24	134	C
56	1	168.8	66.4	23.8	91	143	34.3	20.2	35	186	C
36	1	173	72.7	19.2	91	149	45.9	7.8	46	204	C
24	1	167.5	65.66	19.1	98	154	45.3	18.3	44	241	C
59	0	145.7	51.6	41.4	99	154	24.8	20.1	12	122	C
23	0	158.2	47.9	30.4	75	116	21.6	10.9	26	131	C
41	1	179.3	73.4	18	99	150	43.3	17.3	47	246	B
35	1	169.9	61.7	22.2	85	136	38.1	14.3	37	216	C
30	1	163.7	65.5	23.6	84	116	43.5	14.5	42	230	B
44	0	167.8	63.8	24.3	63	117	29.1	14.8	43	170	C
28	1	170	74	28	83	130	37.7	6	50	193	D
22	1	169.5	65	20.1	60	110	38.1	16.2	40	151	D
21	1	187.9	74.7	21.1	73	123	44.7	7.7	45	221	C
53	1	170	75.1	22.4	99	142	42.8	7.4	29	181	D
21	0	158.4	48.9	22.7	81	128	25	21.4	41	163	D
63	0	157.6	58.2	29.2	76	121	22.9	17.9	27	126	B
62	1	174.7	71.9	23.6	74	130	41.2	16.6	40	205	D
32	1	179.7	90	29.3	96	151	49.7	1.5	50	216	D
38	1	172.3	71.6	15.5	65	111	47.4	6.2	47	230	C
24	1	180.3	80.2	24.7	77	127	64.3	19	57	235	D
23	1	183.3	79.4	19.8	79	136	48.9	23	48	199	C
63	1	172.4	71.66	18.9	79	152	43.1	15.8	38	173	D
27	1	178.8	73.38	7.8	75	126	49.6	21.5	54	223	D
59	0	158.2	54.34	29.6	74	133	25.1	28.6	42	148	D
36	0	166.5	53.7	25.9	84	130	27.4	18.9	40	186	D
34	0	167.5	65.8	26	61	115	31	20.5	50	174	B
23	1	180.4	90.5	26.8	70	120	46.1	4.5	42	185	D
21	0	158.8	49.7	28.4	84	139	15.2	24.2	28	174	D
24	1	177	89.9	18.9	80	117	56.8	12.7	54	232	C
55	1	170	75.5	20.6	67	114	45.4	12.5	40	216	B
43	1	169	68.6	12.4	80	120	45.7	20.2	55	239	D
22	0	159.3	54	21.3	66	108	23	27.2	33	189	B
46	1	173.9	69.4	17.8	88	138	43.9	14.5	46	237	D
24	1	176	77.5	24.7	75	114	35.6	9.3	38	200	D
56	0	164	57.6	23.2	95	127	24.4	23.6	27	149	D
28	1	171.4	76.8	25.1	84	130	47.8	23	41	217	D
30	1	179.2	76.5	12.6	69	132	55.4	16.7	50	215	D
21	0	153	56.9	40.2	70	120	18.6	19.4	22	160	D
59	0	162	65.3	37.6	74	133	24.7	16.5	11	125	C
27	0	164.6	56.9	29.4	68	148	26.8	19.9	51	183	D
38	1	179.9	82.2	18	97	145	54.3	20	61	241	B
41	1	167.9	72.4	20.7	87	132	44.6	23.3	60	212	B
21	0	168.4	60.2	34.2	82	138	25.8	16.8	32	162	B
23	0	163.7	53.4	29.6	73	116	26.6	28	43	204	C
21	0	166.3	47.6	25.3	73	112	23.8	10.1	42	172	C
22	1	182.9	72.4	12.3	80	133	52.6	11.2	45	225	C
28	1	170.3	52.5	16.8	95	134	30.1	16.5	25	185	D
25	0	154	57.9	33.1	62	112	30.2	18.7	36	158	C
39	1	176.9	90.1	21.5	79	134	46.4	9.3	45	225	C
22	1	180.6	80	25.2	70	142	35.6	20.4	49	221	C
30	1	170.2	62.9	14.7	78	134	42.8	27.8	65	240	D
24	0	162.8	59.7	32.6	81	134	27.7	21.1	47	158	B
64	1	163.8	68.5	30.9	87	145	35.5	18.8	26	182	B
22	0	166	68.8	31.3	84	146	33.5	27.8	38	181	D
64	0	155.5	60	34.9	85	130	17	12.8	20	100	D
26	1	170.1	67.1	16.4	68	113	35.2	15.4	51	225	B
39	0	159.3	50.6	30.8	78	128	25.2	19.6	32	167	D
50	1	165.2	67	28.4	96	143	39	13.3	38	205	B
45	0	159.2	59.1	30.7	75	106	25	21.7	35	137	D
52	0	150.3	49.1	33.6	70	103	20.8	19.5	16	130	D
25	1	184	75.7	9.2	87	130	51.5	21.8	58	230	D
25	1	175.3	63.7	9.9	75	119	44.6	11.5	55	221	B
35	1	177.3	82.7	23.8	83	125	49	12.1	51	197	B
63	1	169.4	76.1	24.3	79	135	40.4	17.3	28	168	B
31	1	167	71.1	20	81	140	46.9	14.6	53	228	D
42	0	158.1	51	14	68	112	23.9	20.3	30	121	B
25	0	158.6	46.2	17.8	62	115	22.1	19.6	21	135	C
24	0	156.1	49.4	25.1	70	110	21.7	23.8	38	137	C
22	1	175.1	67.5	18.3	78	118	39.4	24.9	60	163	C
26	1	172.9	83.3	31.5	64	133	45.2	9.2	44	174	D
22	0	166	54.9	23.5	82	155	28.1	21.5	46	167	C
46	1	168	58.7	23.2	86	155	32.9	17.4	38	182	C
37	1	181.2	86	23	83	137	52.8	21.3	44	222	B
28	1	170	84.2	13.5	93	139	42.6	23.5	51	241	C
28	1	171	74.6	25.2	83	143	42.4	8	52	213	D
23	0	163.5	58.5	27.9	85	133	35.7	26.8	39	168	C
39	1	170.8	68.9	19.9	78	117	43.3	7.4	52	215	C
55	0	154.6	58.9	41.3	80	130	23.1	18.5	27	115	B
41	1	176.2	93.1	35.8	85	135	36.3	7.1	1	182	D
36	0	165.8	55.78	26.7	73	124	25.4	23.9	30	152	B
29	1	172.7	71.8	15.7	86	148	52.2	19.7	57	254	D
41	1	177	81.7	24.2	95	126	46.3	7.8	39	213	C
23	0	161.8	58.7	29.6	76	124	29	10.3	44	126	C
22	1	175.8	73.3	17.5	83	120	50.5	7.2	43	232	C
52	0	159.5	55.2	31.5	68	103	24.4	15	16	119	C
63	0	175.1	81.2	26.3	87	143	40.2	24.4	36	167	D
64	1	159.3	56.5	19.8	82	154	34.2	-1.4	16	144	D
41	1	175.7	81.2	22	80	117	43.7	14.3	42	199	B
21	0	170.5	67.8	30.7	54	102	29.7	9.8	39	166	D
44	1	177.4	87.9	25.9	95	155	48.7	5.2	28	214	D
50	0	157.3	51.1	29.1	70	118	21.6	20.5	33	164	D
26	1	180.8	69.26	13.6	80	120	44	1.5	53	249	D
53	1	167	65.7	23.7	99	153	33.7	14.2	32	185	C
29	1	185	85.8	23.6	92	129	51	17.2	55	231	B
47	1	177.7	87.7	28.5	82	129	40.4	12.2	44	204	D
25	1	179.4	74.3	12.4	92	139	49.1	20.9	58	270	D
40	0	159.1	50.4	16.6	67	115	28.7	25.7	32	162	D
51	0	161.2	47.8	17.1	75	123	23.9	14.1	29	154	C
40	0	163.3	47.7	16.1	70	122	27.9	27.6	32	185	D
27	0	169.8	64.9	26.9	83	132	31.3	12.3	49	159	C
28	1	171.4	68.3	12.6	62	130	35.9	12.3	52	228	C
54	1	176	68.9	18.9	82	149	40.2	10.5	44	182	B
23	0	167.2	54.8	24.5	80	110	29	19.5	39	175	C
28	1	175.4	69.9	14.9	82	143	45.9	23.8	58	230	B
29	1	170	66	20.6	95	145	39.6	6	38	185	C
54	1	163	75.5	23.1	77	138	46.7	3.3	42	207	D
23	1	178.6	83.9	17.9	76	123	48.5	16.6	43	243	C
35	0	158.3	70.1	32.8	72	124	29.1	21.4	41	149	D
29	0	161.4	61.8	29.8	57	118	24.6	18.7	41	168	B
29	1	178.8	72.9	13.7	62	128	51.1	8.1	51	243	C
45	1	160	59.3	20.2	78	118	31	11.5	40	220	B
22	0	159.1	51.3	29.1	73	111	21.3	7.9	24	154	D
47	1	174.3	78.1	22.8	83	142	46.7	16.8	52	231	C
44	1	176.9	85.2	24.7	86	143	50.4	2.9	44	192	D
26	0	161.9	53.9	20.7	68	110	30.3	26	40	173	D
32	1	165.9	74.8	24.3	91	150	42.2	17.1	54	229	D
48	0	161.5	49.4	22.4	59	112	19.9	11	37	157	C
56	1	162.3	56.68	15.9	91	141	34.5	9	23	138	D
26	1	180.6	73.4	17.5	99	152	41	11.2	44	236	D
22	1	177.1	71.4	18.1	79	138	51	11.6	57	158	B
43	0	166.2	51.8	16.5	91	141	35.9	15.8	40	165	B
37	0	170	63	25.9	58	112	33.4	20.4	35	190	D
33	0	162.7	53.9	33.4	73	133	27.6	30.4	42	175	D
48	1	168.6	71	22	98	147	49.7	7	39	225	C
22	1	175.8	66.6	14.7	71	128	34.2	2.9	52	240	D
27	1	173.9	79	27	80	139	31.6	0.2	39	206	D
38	1	171.4	71.7	17.2	90	150	42.5	21.3	54	216	D
62	1	164.5	64.02	17.8	65	152	41	13	26	205	B
31	1	176.5	69.3	12.7	64	106	46.6	10.6	58	253	B
22	1	175	69.8	15	63	128	50.3	26.8	60	276	D
29	1	179	79.1	5	62	118	53.9	10.3	46	209	B
22	1	170	73.6	23.9	65	102	36.5	7	57	217	C
50	0	153.9	43.8	23.2	65	121	22	18.5	19	138	B
32	1	176.3	71.8	21.2	72	126	45.3	15.4	45	209	B
46	1	163.5	71.1	28.6	85	144	37.9	14.9	35	204	D
31	1	178	78.2	19.4	79	134	45.7	11.9	48	218	B
22	1	179.6	70	13.1	74	127	49.7	16.7	51	248	B
28	1	176.2	83.7	20.5	76	109	46.2	7.8	46	211	C
31	1	173.7	83.8	29.6	99	128	39.3	27.5	60	204	D
59	1	165.7	57.6	13.6	60	124	33	13.5	41	186	D
37	1	170.8	60.5	11.5	79	117	42.8	14.1	35	233	C
64	0	153.2	50.1	28.2	98	159	23.3	26	21	115	B
63	0	147.4	52.1	31.1	77	142	20	20.2	23	87	C
25	0	160	53.1	26.1	79	115	18.1	34.8	33	108	C
41	1	177.1	74.9	17	73	118	47.8	17.8	50	240	D
27	1	179.5	87	19.5	85	139	46.3	7.1	57	212	C
48	1	166.9	69.5	26.8	95	148	40	11.9	43	189	B
26	0	157.6	50.1	23.9	63	111	24.2	22	52	160	D
30	1	179.5	90.8	18.3	79	130	56.9	21.3	51	230	D
34	1	175	71	19.7	87	157	45.9	20.5	57	233	B
30	1	185	77.9	21	89	141	42.8	15.6	44	195	C
25	1	175	72.6	22	88	120	49.8	21.2	58	226	B
25	1	174.3	79.68	20.5	84	142	54.7	28.5	38	217	C
35	1	184.6	79	22.6	85	131	45.5	6.7	45	194	C
54	0	162.4	56.2	23.7	96	145	28	16.6	19	143	B
50	0	154.6	53.2	25.1	69	114	27.9	20.2	23	158	B
64	0	163.6	55.2	27.1	67	112	22.7	20.9	29	126	D
24	1	173.6	71.2	17.1	85	152	53.4	9.4	53	209	C
39	0	167.8	65.7	30.1	85	127	35.9	23.8	43	174	B
21	1	183	80.1	17.6	72	138	44.7	21	52	238	C
27	1	165.8	73.8	29.1	84	143	35.3	6	39	197	D
36	1	166.7	74.1	20.3	85	152	46.3	22.9	59	243	D
23	0	162.7	63.9	36.7	77	134	30.5	27.3	30	169	C
24	0	164.8	52	22.1	63	101	26.2	24.7	42	153	B
62	0	162.4	68.1	25.3	80	120	29.4	12.5	18	140	C
39	0	161.5	52	26.4	67	118	23.6	22.5	20	188	C
62	0	155	50.7	31.1	90	141	23	28.3	11	150	C
22	0	154.8	59.3	34.2	79	112	30.6	10.1	48	167	C
64	0	158	62.3	32.8	94	148	22.4	21.2	7	121	D
22	1	172.1	80.2	23	80	131	49.6	5.9	61	168	D
22	1	172.9	76.3	20.7	89	139	56.4	13.9	49	212	C
24	0	165.2	53.7	28.9	68	105	21.8	23.3	45	163	C
43	1	171.3	65.76	22.9	73	115	31.7	13.4	50	198	C
25	1	176.4	70.4	19.3	94	136	42.1	7.5	31	234	D
36	0	156.1	48.9	21.8	89	133	28.3	24.5	30	166	C
54	0	150.9	54.4	32.6	65	108	22.1	24.7	21	148	B
56	1	173.7	76.3	20.3	77	140	45.5	16.5	38	215	D
24	1	179.3	86.4	22.6	71	155	44.9	16.1	49	232	D
46	1	176.1	69.2	11.3	81	151	48.1	16.3	42	238	D
24	0	160	51.8	32.8	80	130	23	10.2	24	120	C
21	1	174.8	78.7	20.1	65	141	45.9	12.5	58	199	C
21	0	160.8	48.9	27.3	68	113	26.5	17	47	193	B
25	0	168.1	57.5	30.2	60	96	26.9	19.8	30	174	B
21	1	169.5	61.6	12.4	78	136	27.2	19.3	64	200	C
51	1	169	69	23	56	112	33.7	12.8	27	224	C
21	1	175.8	66.26	9.9	85	133	42.2	14.6	42	182	C
44	0	157.6	46.8	22.9	77	141	28.4	15.6	15	149	D
62	0	153.3	54.9	30.4	83	157	21.3	25	19	121	B
63	1	174.4	71.8	22.1	92	142	33.3	6.7	30	173	C
38	0	163.1	61	26.5	77	123	32.4	21.8	37	170	D
38	0	166.2	60.4	23.2	63	125	22.7	26.6	28	151	B
52	1	163.4	61.3	16.9	82	139	39.3	19.5	51	203	D
31	1	177.8	89.3	24.9	78	145	55.5	9.5	35	185	C
54	0	157.1	66.2	39.9	79	136	27.2	17.4	27	126	B
28	1	174.5	69.4	16.1	63	109	35.8	19.5	53	195	D
35	1	171.5	76.2	18.9	79	127	42.3	18.4	55	214	C
25	1	171.4	69.4	15.7	87	141	41.2	19	45	232	B
32	1	164	65.8	20.6	93	143	36.3	4.8	37	191	C
27	0	160.4	55.68	24.3	60	124	29	24.5	64	173	D
63	1	166.8	58.4	20.7	77	122	33	10.4	30	181	C
26	1	167.3	63.3	12.4	69	140	40.7	18.1	56	277	B
28	1	167.8	65.5	17.5	88	149	53.6	16.2	40	220	C
35	0	159.4	55.7	30.1	77	117	21.2	21.8	30	156	C
56	1	171.4	75	23.5	80	154	44.9	18.7	36	180	D
24	0	166.6	66	30.2	53	128	31.3	22	40	165	B
42	1	181.6	79.6	25.6	77	144	45.5	7.6	43	229	C
27	1	180	92.6	29.2	91	151	38.5	3.2	40	207	D
46	1	172.5	78.7	22	99	139	52.3	9.1	38	218	B
28	1	173.3	70.8	24.6	84	140	45.4	11.6	53	232	C
28	1	171.6	62.2	10.8	75	118	40.9	11.4	39	235	C
37	1	169.3	73.84	27.7	83	149	38.9	15.6	45	183	D
35	1	168.1	67.1	17.7	81	125	40.4	14.5	44	228	B
37	1	170	83.6	20.8	97	159	62.3	25.3	57	224	B
28	0	167	60.5	19.5	72	127	25.2	20.8	47	210	D
30	1	171.5	70.7	22.2	82	119	45.5	16.1	66	228	D
50	1	167.8	76.1	24.8	82	122	43.9	13.9	50	193	D
46	1	170	77.1	24.8	99	145	43.3	8.4	31	200	C
31	0	165.1	55.1	25.7	79	114	23.7	0	27	136	D
54	0	164.6	67.1	29.9	85	135	30.9	23.6	37	168	D
36	0	155.4	49.9	24.2	73	117	27.5	20.8	32	159	D
37	1	172	73.1	14.1	88	137	56	14.3	38	242	C
47	0	153.5	54.4	31.4	80	137	28.1	18.1	31	117	C
24	0	160.4	58.7	29.1	77	115	29.6	22.1	54	187	D
26	1	174.8	81.8	22.7	79	130	47.1	23.2	48	238	B
29	0	161.1	55.9	32.8	60	137	25	16	3	122	D
60	0	155.1	52.2	31.8	67	114	21.5	24	30	116	B
45	1	174.5	87.7	31.9	99	146	48.9	3.3	35	182	D
63	1	163.9	57.6	20	78	148	40.9	15.9	33	182	D
22	0	152.9	45	20.8	72	107	24.9	22.4	46	182	D
21	1	185.9	69.5	11.9	61	109	38.8	13.4	54	208	B
32	1	177.3	77.5	15.5	74	117	52	22.3	58	252	D
26	0	164.5	63.2	28.2	83	131	35.9	18.6	41	166	D
22	1	179.3	75.1	16.7	76	130	52	6.3	53	182	C
28	0	159.5	48.8	24.3	77	141	23.6	24	43	173	D
28	0	160.6	53.3	22.4	89	141	26.4	19	52	157	D
30	0	167.2	61	34.3	69	97	29	20.5	41	170	D
26	0	159.3	49	20.9	77	135	21.3	21.1	54	171	B
22	0	164.2	47.4	22.3	67	125	21.4	22.4	44	190	B
23	1	173	66.8	12	54	115	41	18.5	63	262	D
42	1	172.2	70.9	20.5	81	142	39.3	17.5	44	216	B
24	1	172	70.6	14.7	62	112	50.1	7.8	59	218	C
34	1	170.6	71.7	9.7	69	115	50.5	25.4	65	268	D
24	0	168.2	54	15.9	66	102	24.1	27.5	39	159	B
22	0	164.3	59.44	28.3	80	120	28.9	14.4	45	179	C
33	0	154	54.7	33.9	78	123	22.5	18.3	28	136	D
60	1	165.5	74.2	35.2	95	158	31.9	7.4	27	146	B
25	1	171	77.4	22	84	151	44.1	17.4	49	223	B
27	1	182	80.8	24.1	78	141	40.5	-1.6	52	222	D
26	1	177	79	17	74	124	53.6	21.2	58	218	B
56	0	159.5	50	28.5	90	122	24.7	25.7	25	139	D
63	1	159.3	64.6	24.9	75	139	34.7	8.1	23	181	C
22	1	169.3	62.3	17.2	70	116	40.9	3.7	42	217	D
24	0	160.7	58.2	28.5	57	98	30.5	21.5	31	187	B
38	1	173.5	77.7	24.7	96	151	46.9	13.1	39	215	B
54	1	171.5	72.9	20.8	88	145	40.5	26.2	29	164	C
25	1	182	93.5	22.1	94	145	53.1	21.2	47	192	C
59	0	148.2	53.3	37.4	84	133	20.3	14	9	94	D
22	0	163.2	52.4	22.7	85	131	27.5	29.1	40	185	D
24	0	167.9	55.9	28.9	55	111	27.2	9.8	21	170	D
24	0	164.9	55.4	20.3	69	117	28.3	24.6	47	168	D
22	1	175.6	96.4	36.6	95	158	41.5	-0.4	34	159	D
55	0	161	61.9	35.6	92	160	25.1	16.3	13	110	C
22	0	168.6	71	33.9	77	128	27	30.6	30	212	B
26	0	162.1	56.9	25.1	73	119	33	24.2	37	147	B
29	1	166.8	69.2	26.5	78	129	34.6	10	35	183	D
46	1	167.2	71.1	27.6	93	154	37.3	9.1	28	196	D
61	1	161.1	66.1	28	82	142	42.7	4	37	173	D
21	1	173.7	73	16.4	64	117	47.2	2.2	35	211	D
32	0	151.2	52.4	31.7	90	133	23	19.7	33	104	D
27	1	171.8	74.8	24.1	77	132	39.9	15.1	45	211	B
22	1	179.4	70.5	17.8	72	113	41.1	22.2	51	222	B
58	1	177.7	73.9	19	83	143	43	12.7	31	170	B
26	1	172.3	65.9	14.4	73	121	43.1	11.7	50	237	B
21	0	164.2	64	29.7	61	115	26.5	19.9	47	175	D
59	1	169.4	75.9	24.5	77	137	40.1	15.9	27	191	C
24	0	173.3	65.3	33.6	77	118	26.5	8.4	13	131	D
45	1	168	62	12.2	87	133	37.8	20.2	54	211	D
22	1	179.4	78.6	16.5	86	155	56.2	18.2	56	245	D
28	1	169.1	64	22.6	94	144	33	12	49	200	B
29	0	158.4	57.22	27.8	59	124	27	26.1	43	142	B
60	1	169.7	73.9	28.1	80	130	41.2	11.1	35	165	B
22	1	184.9	73.9	10.2	97	156	56.8	18.2	67	275	D
21	0	172.8	54.8	25	77	110	20.9	18.8	39	172	C
37	1	173.4	70	22.5	97	137	46.1	6.8	39	228	C
35	0	154	47.6	23.9	84	129	21.9	24.5	34	149	D
26	0	170	58.9	18.3	71	123	33.3	25	37	161	D
57	0	161.3	59.8	29.1	73	135	23.1	15.3	7	119	D
29	1	177.9	65.2	10.6	95	148	44.5	18.6	53	239	B
35	1	181.5	98.5	22.8	80	122	61.4	18	56	205	D
38	1	167.7	67.9	15.6	76	139	39	20.9	57	225	B
28	1	164.3	63.2	26.2	84	131	44.3	5.3	43	221	D
63	1	167.4	59.8	22	89	157	37.8	11.7	19	184	C
47	1	167.8	68.8	14.8	76	142	52.2	22.4	60	230	D
57	1	168.2	74.5	20.2	96	158	46.8	5.8	35	197	C
30	1	180	85.08	13.1	68	116	56.9	26.4	57	226	D
35	1	164.6	66	15.7	78	135	36.4	27.3	46	198	B
24	1	165.7	63.5	20	83	121	36.4	19.1	36	273	D
28	0	158.6	45.8	24.2	76	118	20	18.3	29	158	B
59	1	174.5	72.4	20	88	135	42	15.8	39	194	B
42	1	172.1	65.74	22.3	77	130	36.3	3.7	26	214	D
45	1	164.7	56.1	14.1	88	136	41	14.5	48	216	D
51	0	163.3	55	25.6	78	140	27.6	16.4	25	126	B
39	0	162.1	45	19.4	74	127	24.3	19.6	27	169	B
40	1	169.5	75.6	28.1	75	134	47	19.1	28	209	D
25	0	163.5	56.18	28.2	67	100	24.9	12.8	27	161	C
29	1	181.2	94.72	15.8	90	151	43.6	16.6	53	260	D
24	1	172.1	72.4	16.1	83	155	42.5	7.7	57	234	D
58	1	167.5	65.5	17.8	83	158	43.6	9.7	34	180	B
62	1	172.1	71.52	23.7	64	106	37.2	3	42	185	C
35	0	156.4	48.5	18.2	77	129	29.7	28.6	38	168	D
31	0	159.3	47.9	19.2	96	125	27.4	25.4	57	211	D
51	1	163.5	53.8	17.3	76	124	35.7	16.3	44	193	D
24	1	174.9	75.1	18.2	79	122	39.7	15	44	200	C
30	1	175.2	71.5	12.6	96	145	45.2	18.1	47	224	D
36	1	172.5	80.8	19.9	86	124	49.3	17.5	55	212	B
36	0	158.5	53.56	19.5	74	122	27.1	19.1	43	185	D
26	0	160	62.4	31.3	69	118	32.5	21.9	42	177	D
39	1	175.5	88.1	31	97	159	50.1	27.3	37	194	D
28	1	169.1	70.8	28	74	125	38.3	12.3	38	205	C
31	1	175.1	76.2	19.7	80	152	44.8	17.9	48	240	D
32	1	167.1	69.5	26	51	117	46.5	8.6	42	201	C
21	0	153.9	58.8	32.3	72	141	28.7	19.2	45	167	B
60	1	164.3	74	29.3	91	134	32.9	16	28	191	B
23	1	172.8	76.4	18.4	75	125	34.6	14.5	58	226	C
21	1	186.4	92.5	11.2	75	124	47	24.9	71	255	C
31	1	168.5	68.2	19.6	79	121	50.4	23.6	54	223	D
31	1	168.4	63.38	19.4	77	130	44.2	17.5	51	227	D
26	1	169.9	95.5	33	91	152	43.8	11.9	30	190	D
43	0	162.7	51.1	25.5	56	108	17.1	17.1	20	136	C
28	0	168.6	60.2	24.5	77	131	30	18.9	32	159	C
21	1	157.5	45.5	11.2	80	133	31.1	4.6	41	216	D
26	1	170.3	64.6	16.6	70	109	38.2	2.1	53	228	D
21	0	168.2	77.9	31.6	69	116	34.4	17.5	48	176	C
21	1	169.3	71.1	21.2	85	128	50.1	17.1	58	234	C
37	1	172.1	72.5	28.1	88	119	34.2	16.8	31	194	D
61	1	167.2	69.7	26.1	89	147	36.1	2.3	32	145	C
29	0	160.7	49.24	22	84	119	29.2	19.4	44	197	D
59	0	163.3	62.54	34.8	81	151	24.2	22.5	34	135	D
21	1	173	70.3	11.2	76	138	43	15.4	54	260	B
21	1	171	67.3	11	67	120	49.7	22.5	57	260	D
26	1	176	80.5	12	73	135	48.7	20.2	61	245	D
31	1	166.9	73.6	26.6	95	156	45.1	17.3	53	202	D
25	0	158.1	56.3	29.6	60	105	21.9	6.1	19	141	D
23	0	166	55.8	26.4	63	108	27	21	38	165	B
36	1	170.4	66	17.1	95	136	40.8	19.7	55	239	D
25	0	163.8	54.2	35.8	72	107	26.6	19.3	35	156	D
44	1	185.6	87.1	19.5	99	159	51.6	14.2	41	225	B
34	1	158.3	64.1	25.5	92	158	40	18.5	47	204	D
64	1	160.5	67.9	26.7	91	157	41.3	6.5	27	180	D
23	0	158.7	67.2	36.8	83	133	31.1	15.9	32	156	B
42	0	165.4	65.9	15.8	77	118	38.5	26.2	50	184	D
28	0	159.6	50.8	27.3	77	120	21	17.6	36	174	B
22	1	176.5	69.88	17	79	159	43.2	16.9	50	220	B
61	1	167.4	57.1	19.7	64	125	34.7	3.4	33	161	C
22	1	166	76.1	19.1	77	140	37.1	17.8	61	226	D
32	1	163.5	70.4	25.6	86	132	34.8	15.7	46	196	D
56	0	158.6	59.74	27.1	80	120	23.2	22	20	156	B
25	1	170.7	66.8	15.9	70	132	48.5	20.2	56	245	D
23	0	152.7	48.08	27	66	126	29.3	21	41	182	D
28	0	153.6	54.7	39	74	117	22.5	16	38	137	C
23	1	172	72	28.6	80	120	29.2	1.8	45	213	D
45	0	155.9	58.2	37.2	80	110	27.9	18.6	19	146	C
60	1	172.5	73.9	21.2	76	137	40	13.5	36	189	B
53	1	170.4	68.8	23.4	96	146	41.6	13.2	47	218	B
22	1	169	73.8	17.7	62	127	40.7	12.7	63	236	C
45	1	167.4	82.9	33.4	87	145	39.3	2.8	17	185	D
31	1	185.3	93.14	19	89	149	44.3	14.5	51	230	C
25	1	185	88.1	18	66	123	42.7	5.3	45	222	C
39	1	169.9	62.7	19.9	67	130	39	24.8	57	192	C
22	0	163.3	57.2	25.2	66	112	30	12.9	30	138	C
26	1	181.9	87.3	24.8	68	125	47.7	5.8	49	193	C
35	0	151.7	44.1	26.6	87	128	20.2	15.2	21	113	C
28	1	180.1	75.4	18.5	65	135	51.8	9	58	220	C
39	1	184.4	85.7	18.5	92	138	49.8	13.7	46	223	D
29	1	171.5	75.36	27.1	88	156	42.5	21.9	51	217	D
40	1	180.1	82.4	15.1	88	130	54.7	20	50	210	D
46	1	168.4	75	19	74	119	44	16.4	41	195	B
29	0	159.6	61.9	38.3	79	113	24	20.3	27	146	C
26	1	165.9	68.7	16.5	73	157	54.1	24.5	68	220	D
36	1	176.7	72.7	9.7	72	114	50.6	14.4	48	212	D
27	0	174.4	64.4	29.1	81	109	34	21.5	45	156	D
36	1	168	83.5	22.9	87	139	55.9	13	61	222	B
24	0	161.7	50	24.8	75	122	18.2	15.5	20	114	D
26	0	163.5	52	19.3	68	119	27.9	25.5	40	184	D
23	0	175.1	70.8	34.2	93	136	31.3	24.4	40	179	C
48	0	153	51.7	27.5	81	144	24.2	16.4	24	132	C
56	1	162.7	74.8	31.3	79	140	36.6	3.9	24	160	D
23	1	179	78.6	17.5	60	139	38.8	16.5	64	263	C
44	1	167.1	59.9	18.8	85	121	42.1	14.9	42	206	B
21	0	163.3	45.3	17	70	110	21.8	1.2	18	140	D
42	1	174.7	76.2	20.5	77	113	43.4	23.4	34	239	D
52	0	159	59.5	30	99	157	24.5	23	32	160	B
26	1	171.1	72.7	26.3	84	145	38.9	7.2	41	199	C
29	1	184.3	89.5	17.8	77	127	54.7	21.7	54	234	B
21	0	163.4	55.92	30.9	85	116	28.3	31.5	43	186	D
60	0	162.6	63.2	34.4	81	123	22.5	16.2	11	120	C
25	0	163.5	54.5	25	79	112	26.1	25.4	41	175	D
23	1	162.6	63.8	17.9	69	130	39.1	5.2	45	191	D
53	1	180.8	78	25.9	81	140	39.1	0.1	22	187	D
37	0	163.9	67	30	54	106	27.9	6	24	180	D
37	0	155	71.1	24.6	75	123	26.3	6.7	22	144	D
23	1	175.2	70.8	15.5	66	114	44.4	11	44	196	C
61	0	153.3	52.3	37	69	113	15.8	16.8	10	118	C
50	1	167.8	69.6	24.2	97	166	41.7	14.8	58	212	D
38	0	170.6	62.8	32.8	81	129	19.2	19.1	21	172	C
35	1	179	79	13.5	91	140	56.7	29.3	62	259	D
26	0	154.5	60.4	33.8	76	126	26.5	22.3	28	165	B
25	1	172.5	62.4	6.3	76	118	41.8	18.7	53	241	D
62	1	176.5	70.9	19.1	76	129	31.9	3.6	28	151	C
34	0	159.4	69.2	35.9	78	133	31.2	22.4	31	168	B
32	0	153.6	49.4	31.9	66	115	19.6	24.8	33	135	C
27	0	166.3	52.3	26.5	98	129	30	20.5	43	146	B
33	1	169.3	71.1	20	79	136	45.8	17.2	52	223	C
56	1	168.9	72.28	21.6	98	146	38.5	16.8	36	182	D
29	1	187	85.3	14.6	95	151	54.5	17	59	234	D
36	1	167.9	65.5	18.7	68	150	47.2	21.7	57	247	D
47	0	158.2	55.9	27.1	96	141	26.8	6.3	19	129	D
64	0	153.3	66.3	38.5	83	151	28.1	21.3	29	118	D
55	1	172.9	67.5	18.7	70	113	42.4	8	32	183	C
27	0	151.5	49.8	31.1	73	117	25.7	18.7	37	165	D
38	0	166.6	64.6	20.3	95	145	30.8	23.6	42	168	D
24	1	174.8	72.4	11.6	85	148	54.6	17.5	52	259	B
41	0	165.2	67.5	30.4	72	123	27.4	19.9	35	177	C
58	0	157.8	57.6	32	79	128	27.4	19.8	19	148	B
28	1	178	82.2	29.3	80	123	32.5	23.6	36	214	D
23	0	163.1	55.2	32.3	70	95	25.1	12.8	23	133	C
21	0	158	52.4	30.9	77	112	27.6	27.1	34	170	C
34	1	171.1	68.4	18.5	66	106	39	18.7	52	232	D
50	1	177.8	86.3	26.3	85	136	54.1	11.3	27	205	D
62	0	149.1	60	37.1	82	139	22.5	17.4	20	119	B
27	1	174.5	76.8	14.6	91	154	51.9	16	58	237	D
44	0	155	62	31.8	62	106	28	26.5	19	160	D
23	0	168.8	59.3	18.7	82	106	30.1	24.2	39	216	D
59	1	170.8	72.3	24.2	72	117	40.1	11	29	184	B
24	1	181.4	86.8	19.3	72	138	51.8	18	46	242	C
28	1	178	83.46	19.4	84	147	48.6	25.3	55	231	D
60	0	169.3	61.3	26.1	79	131	31.9	22.8	30	164	D
41	1	176	78.4	22.8	93	153	43.8	16.3	46	205	B
60	1	164.7	55.8	17.7	83	147	27.2	14.1	27	165	B
57	0	154.3	62.7	30.2	72	128	24	21.8	29	147	B
23	0	165.9	55.5	26.9	70	121	19.6	18.7	48	155	D
33	1	172.7	66.1	18.3	70	107	42.4	18	51	221	D
63	1	167.6	57.5	15	85	138	43	12.6	28	197	B
26	1	172.1	73	17.8	79	141	52.9	11.6	47	214	B
26	0	170.4	66.8	24.3	85	126	24.3	16.2	48	153	C
63	0	150.2	51.9	37.4	77	142	19.8	18.8	19	123	B
57	1	175.5	82.3	25.4	85	152	42.5	10.4	27	183	D
50	1	173.6	68.9	22.3	87	144	42.2	16.4	56	195	D
43	0	159.9	56.4	25.8	64	111	25	17	23	165	C
61	1	177.8	78.1	15.1	71	127	51.9	3.5	47	140	C
21	1	172.5	71.3	20.6	69	143	37.3	16.2	37	222	D
56	1	167.3	54.7	18.7	64	116	36.6	20.5	38	205	B
39	1	178.3	80.3	21	73	126	49.7	8.9	36	201	C
61	1	159.4	56.3	25.2	82	159	28	4.8	26	169	D
26	0	158.2	60.9	32.5	80	120	34	26	50	173	D
25	1	171.9	80.5	29	76	115	41	14.2	15	202	D
29	0	162.5	57.2	33.5	78	114	24.7	19.8	36	167	D
25	0	159	50.3	20.1	60	130	29.8	20.7	44	186	D
45	0	159	50.1	16	81	136	32.6	28.8	59	212	D
27	1	176	70.8	16.7	70	114	60.2	17.2	66	241	B
27	0	168.1	72.7	33.7	84	145	28.5	8.1	25	121	D
26	1	176.1	73.7	18.1	62	126	42.4	17.9	57	234	B
50	1	165.5	71.6	19.5	80	146	45.1	0.8	45	217	D
22	1	170.3	63.1	16.9	74	122	31.7	14.9	51	206	C
35	1	168.1	67.6	11.1	69	115	47.3	26.7	65	214	D
27	1	171	63.5	14.7	96	144	35.6	2.7	47	229	D
24	1	170.2	79.7	13.2	93	149	51.7	17	64	259	D
25	1	162.9	60.3	27.4	69	108	35.1	9.5	38	195	C
21	1	171.9	61.4	17.6	99	131	32.1	8.3	44	194	C
64	1	163.4	62.1	27.3	89	146	35.1	15.5	27	175	B
21	1	179.1	70.5	12	96	154	46.5	9.3	47	240	C
60	0	153.2	50.2	32.6	78	143	28.1	20.4	3	118	D
52	1	169.3	68.8	23.5	92	132	44.1	11.3	36	182	B
35	1	173.7	68.5	23.2	87	142	43.5	13.5	43	195	B
35	1	169.7	97.26	33.6	94	139	43.3	5.3	24	200	D
58	1	177.4	73.2	15.8	72	144	20.5	17.9	36	194	D
41	1	170.2	85.4	21.3	89	130	49.1	13.4	42	225	B
23	1	182.8	88.8	28.8	80	151	42.1	16.4	55	221	D
47	1	176.5	77	15.9	98	153	40.1	19.4	47	213	B
30	1	180.3	89.2	16.8	68	127	60.2	18	61	260	C
62	0	162.8	58.2	23.8	73	138	22	20	26	120	B
48	1	179.2	79.7	27.3	73	120	42	17	31	215	D
57	0	160.4	62.4	32.7	69	123	24.9	19.5	15	148	B
30	1	167.2	60.6	22.3	87	141	44.9	9.6	41	193	B
23	1	168.7	61	12.1	76	111	36.3	24.4	59	242	B
23	1	179.6	67.6	17	97	137	37.8	14.9	44	175	C
61	1	177.5	68.4	21.3	65	112	39.7	3.5	24	197	C
53	0	163.9	60.8	35	89	145	21.3	4.1	17	130	D
27	0	163.2	53.8	23.3	88	148	29.1	20.1	41	201	D
47	0	164.7	55.3	28	68	101	22.6	19.5	26	138	B
47	0	159.9	52	25.2	61	96	27.4	24.4	31	164	D
34	1	175.6	89.5	25.9	89	135	44.8	16.5	42	206	D
27	1	173.6	69.2	9	77	127	50	21	51	245	D
21	0	152.5	47	36.9	67	109	17.5	1.3	9	139	D
21	0	160.7	49.6	28.4	88	132	24.6	21.1	56	166	D
38	1	176.6	69.1	11.4	75	141	43.9	27.5	53	250	D
32	1	176.1	75.5	18.4	86	148	55.7	6.6	53	210	C
54	0	156.8	60.6	30.2	86	108	33.4	24	34	162	C
23	0	155.8	50.4	26.3	67	97	23.9	19.2	32	162	B
26	1	176.3	75.02	15.5	94	137	43	11.3	54	216	C
22	0	170.8	66.5	32.6	84	138	27.5	22.7	37	166	D
61	1	167	62.92	19.5	78	129	31.5	2.6	36	181	C
32	1	179.3	86	23.5	84	135	52.6	10.5	46	192	B
37	0	161.2	53.6	30.5	70	122	25.4	21.1	19	173	D
34	1	169.4	77.1	22.8	90	150	51.5	25.9	47	217	B
26	0	165.3	55.4	26.8	71	122	26.3	24.6	28	156	B
45	0	149	45.9	30.3	88	121	20.5	6.7	22	138	D
21	1	174.4	72.8	17.7	66	110	49.9	17.8	42	229	C
30	0	161.9	67.9	16.5	81	127	44.1	25.1	39	222	B
48	1	168.1	68	29.3	97	149	37	-0.2	17	169	D
29	0	163	58.9	28.6	82	115	26.1	23	44	165	B
39	0	159.8	53.7	26.3	91	146	30	20.9	36	185	D
26	1	183	71.1	15.4	69	109	40.3	18.7	54	222	B
26	0	160.7	70.4	38.1	69	123	28.4	17.6	33	165	B
39	1	173.9	65.5	11.1	81	130	47.8	16	54	255	D
26	1	186	79.3	23.5	70	140	50.9	5.3	45	176	D
21	1	172.8	79.5	20.5	63	126	48	0.9	53	227	D
43	1	175	69.5	15.1	90	140	38.3	19.8	51	227	D
28	1	172	68.6	14.8	64	121	50	15.5	52	242	D
30	1	179	68.8	12.3	63	103	52	19	54	233	D
61	0	159.6	63.1	32.3	62	115	22.4	12	18	117	C
26	1	183.3	77.7	18.3	74	132	43.6	14.3	50	218	B
44	0	156.3	62.1	35.2	54	122	26.9	13.3	37	155	D
54	1	174.4	74.4	23.7	80	135	34.8	8.3	29	160	D
31	1	168.1	74.4	25	81	156	40.1	17.6	40	195	D
51	1	166.1	70.9	25.4	96	147	52.3	13.7	54	207	B
59	1	178.9	83.6	20.5	79	127	46.9	8.6	42	180	D
27	1	182.6	74.42	19.4	79	116	51.4	19	57	226	D
42	0	158.1	62.1	29.1	72	130	30.4	20.1	32	146	B
21	0	172.9	68.36	34	70	115	21.9	24	42	178	D
59	0	153.4	53.3	25	89	149	28.8	14	30	128	C
27	1	178.8	66.4	11.2	78	144	43.9	8.9	39	268	C
21	1	172.6	71.7	13.4	86	130	51.2	13.6	62	232	B
22	0	165.3	51.5	22.8	94	130	25.2	28.5	57	173	D
28	0	165	76.5	21.7	56	107	39.6	23	39	185	D
23	1	172.5	67.5	17.9	67	112	49	2.2	57	241	D
27	1	176.5	70	15.1	85	139	65.3	20.5	51	219	B
26	1	179.9	82.5	18.4	93	133	46.4	22.7	31	248	D
56	0	159.5	53.9	31.3	70	124	20.7	32	24	135	B
22	0	158.9	52.6	29.6	65	120	17.2	20.4	23	137	D
49	1	167.7	72	24.9	86	129	43.1	21	41	209	B
24	0	161.1	48.1	21.8	63	102	29.6	24.7	46	164	D
39	1	171.8	70.1	18.7	93	138	55.5	15.8	58	220	D
23	1	183.2	74.4	9.5	63	118	53.7	13.9	64	218	B
21	1	177.2	70.4	21.1	70	114	35.5	14.1	35	213	D
57	1	169.9	69.5	18.3	88	144	48.6	11.1	26	164	C
21	1	175.3	80.3	13.8	75	136	52.2	24.5	59	245	D
60	0	157.5	59.4	29	73	119	30.1	29.6	28	152	D
44	1	185.3	82.7	19	71	111	39.1	8.5	40	220	D
21	1	169.5	76	27.8	71	120	41.4	3.6	57	211	D
26	0	168.5	57.58	26	77	123	27.8	22.1	37	159	D
24	1	161.1	53.7	6.9	63	121	41.8	24.3	60	248	D
48	0	170.1	83.5	37.5	78	131	29.9	12	17	105	D
63	1	163.4	56.64	20.4	63	126	29.8	11.6	22	159	C
25	1	180.9	91.2	23.4	76	117	53.8	21.3	55	259	B
49	1	171.3	71.9	19.4	75	130	47.5	9.4	48	201	B
60	1	170	74.8	26.9	81	140	34.9	8.2	29	161	B
28	1	179.7	74.1	19.1	70	136	37.1	25.5	45	222	C
21	1	171.2	65.5	20.4	84	136	43.7	20.4	45	224	C
23	1	179	86.9	20.1	81	123	46.6	19.6	56	207	C
38	1	177	75	13.9	86	142	52.1	17.8	62	257	D
28	1	181.9	78.4	7.8	72	138	49	26.4	55	258	D
23	0	163.6	54.7	28.3	67	129	23	21	48	127	D
45	1	180.9	78.6	18.4	92	146	52.6	19.5	25	214	D
24	0	163.7	53.4	27.5	83	122	25.7	12.1	37	181	C
27	1	174	70.5	18	75	145	39.9	10.7	42	246	C
58	0	150.4	60.8	31.8	65	122	33.1	7.3	22	122	D
31	1	174.2	83.3	13.3	74	123	55.2	18.4	58	247	C
23	1	167	59.6	9.5	68	121	40	15.3	32	212	D
29	1	182	77.2	19	78	134	52.9	5.3	56	234	C
22	1	183	78.3	17.5	88	135	46.2	5.6	62	206	D
44	0	159.7	58.8	32.6	75	106	23.5	21.9	20	132	C
21	1	183.3	76.5	13.8	66	117	41.5	16.3	59	227	B
23	0	168.1	55.9	26.3	65	97	28.2	15.5	35	160	C
56	1	178	71.9	17.6	76	133	29.6	4.9	41	175	C
24	0	165.7	58.2	24.5	73	125	26.8	20.9	52	180	D
23	1	175.3	77.5	20.1	80	139	43.9	11	37	208	D
48	1	172	75	38.2	71	139	31.9	6.5	21	202	D
21	1	183	67	14.9	68	123	35.4	4.2	54	205	D
63	1	167.2	73.3	24.4	83	157	53.3	24.6	31	189	D
25	1	179.7	79	14.8	98	149	53.9	17.2	58	220	D
32	1	170.3	66.3	9.3	72	151	47.9	16.7	51	247	D
59	0	152.6	61.5	36.1	70	122	21.1	16.8	22	120	D
36	1	179.1	72.3	16.3	93	125	44.2	9.7	39	217	B
40	1	183.7	97.7	32.6	88	155	47.3	14	32	206	D
29	1	170.5	68.4	13.5	81	135	39.8	23.3	48	247	B
27	1	171.8	70.4	17.1	76	136	44.7	13.8	55	247	B
24	0	166.6	50.5	17.7	60	105	22.6	31	50	198	D
33	0	163.7	49.1	25.8	81	117	21.6	13.9	38	191	B
49	1	176.9	73.2	17.9	75	124	53.9	17.5	50	219	C
32	1	191.4	93.3	14.6	71	149	58.7	15.5	35	235	D
57	0	155.4	53.8	23.7	77	124	27.6	21.8	35	140	D
52	1	174	73.2	22.2	92	137	46.1	10.2	46	198	C
28	0	162.8	56.8	27.9	81	119	32.6	20.9	44	186	D
44	0	164.5	63.6	28.3	93	123	28.6	19.9	38	138	D
21	0	162	48.3	21.3	85	119	24	24	28	139	C
58	1	170	79.8	25.5	98	146	28.7	21.7	26	166	D
27	1	171.8	75.1	24.9	90	144	42.7	8.6	54	211	C
64	1	166.2	62.5	23.5	81	151	37.1	13.3	32	177	B
25	1	172	65.9	18.6	92	140	38.1	12.2	54	227	B
28	0	171.5	64	18.5	85	135	31.4	18.5	36	198	D
62	1	167.8	65.42	25.5	85	142	28.6	10.5	17	153	D
33	1	179.5	79.5	7.9	73	136	46.3	19.2	60	269	C
34	1	180.7	84.9	22.8	90	155	33.9	15.3	57	255	D
60	1	173.5	75.2	19.9	80	120	47	12.5	26	196	C
25	1	168.8	87.3	20.6	77	143	60.9	20.7	68	230	D
25	1	175.2	73.9	11	82	140	54.3	18.4	58	252	D
21	0	167.7	61.1	28.3	58	109	23.5	22.9	21	172	D
37	0	166.4	58.2	24.4	72	123	29.1	21.7	37	170	D
25	1	173.4	72.32	18.7	80	128	45.8	12	52	229	B
51	1	165.7	58.1	17.9	94	145	36.3	12.1	29	200	C
22	0	164.6	54.1	27.6	65	110	28.9	18.8	50	158	B
51	1	163.1	67.7	23.6	96	145	41.8	5.3	42	197	C
31	1	172.2	64.1	15.7	68	103	33.3	10.8	37	200	C
24	0	160.4	52.2	26.2	73	134	31.8	26.3	46	161	D
61	1	169	72.4	26.7	78	120	30.7	23.8	37	187	D
40	1	173.8	73.2	12	80	148	46.9	15	50	250	D
37	1	178.8	86.1	22.1	92	150	36.8	16.7	41	209	D
21	0	160.6	53	23.4	68	116	26.9	25.7	25	189	C
44	0	162.3	55.1	26.8	85	132	25.2	17.8	36	145	B
32	1	179.8	81.9	23.9	93	141	47.8	6.7	49	252	C
27	1	177	69.48	13.9	66	125	39.5	6	58	221	C
21	0	148	43.7	19.3	52	108	28.5	28.9	55	185	D
30	1	162.1	62	21	84	139	38.1	10.3	53	195	C
21	1	173.6	69.12	16.1	89	127	48.8	10.1	50	221	C
28	1	172	74.86	28	80	120	40.5	0.7	59	186	D
64	0	156	62.2	33.2	78	135	31.7	15.8	23	144	B
55	1	169.6	71.8	18.5	80	124	42.8	16	26	210	C
39	1	182.7	80	17.2	92	142	50.7	14.9	46	222	D
33	0	165.2	61.9	29.9	92	143	30.4	20.5	39	186	D
28	1	187.7	84.6	10.2	86	152	53.4	6.5	56	237	C
29	1	179.8	76.44	11.8	96	147	60.3	22.2	62	229	D
21	0	158.5	51.9	18	87	139	20.3	13.8	61	214	C
21	0	157.7	45.54	17.7	75	107	22.2	24.9	20	184	D
43	0	162	72.3	40.5	86	122	26.6	4	22	110	D
22	1	180.2	68.4	13.8	79	134	43.1	7.3	62	284	C
45	1	173.8	70	13.7	67	112	37.4	12.7	34	234	C
22	0	170.2	61.3	25.4	70	108	27.9	21	29	140	C
62	0	150.3	57.4	41.1	70	146	18.5	11	3	95	D
62	1	163.8	68.6	24.7	82	136	41.9	9	32	177	B
23	1	181.8	78.9	18.3	91	149	51.6	15.4	51	210	C
26	1	171	69.2	16.6	84	139	45.6	12.6	49	243	B
64	1	176.1	81.1	23.8	77	142	44.2	14	29	169	C
22	0	167.9	54.9	20.2	75	123	29.7	21.8	52	214	D
43	1	168.9	79.6	19.1	78	128	52	18.5	50	221	D
27	0	164.7	68.1	38.6	91	123	28.4	13.8	42	140	B
21	0	163.7	51.2	21.6	75	116	28.4	20	57	203	C
21	1	180.4	89.1	21.1	76	140	45.4	9.5	42	234	C
36	0	161.4	54.3	30.8	80	135	23.6	22	23	148	C
21	1	177.6	85.8	21.4	79	142	43.5	20.8	43	248	C
56	0	152	49	35	79	134	21.6	15.8	10	129	C
34	1	170.4	64.8	16.9	90	142	47.9	5.8	45	202	C
45	1	179.4	78.6	22.8	92	159	31.7	15.9	51	218	C
57	0	163.3	65.1	31.7	59	116	20.3	26.1	10	118	C
22	0	158.4	63.2	35.8	72	113	21	6.5	33	159	D
25	0	163.4	54.9	26.3	84	123	30.8	11.5	25	177	C
59	0	161.4	53.2	29	82	144	24.3	21.4	24	122	D
28	0	158.7	57.1	35.7	77	118	29.4	15.7	24	160	D
28	0	165.1	53.4	23.3	95	128	28.2	23.7	53	165	D
21	0	171.5	52.5	22.7	74	120	32.8	20.7	41	185	D
48	1	169.3	60.7	12.8	74	116	35	11.2	53	211	B
26	0	167	75	27.6	90	145	38.5	17.5	32	174	D
60	1	171.7	59.3	24	80	128	39.1	13.7	31	163	B
63	1	168.2	70.64	27	75	126	34.4	-1.4	25	158	D
32	1	181	78.8	17.6	68	114	49.5	10.6	52	182	B
25	0	162.9	61	26.4	81	139	18.6	25.6	29	165	C
60	1	168.3	66.58	22.3	96	157	41	7	34	167	C
25	1	178	67	18.2	80	123	40.2	17.2	50	230	B
37	1	175.3	88.2	26.7	90	151	53.2	16.2	57	220	B
26	0	163.6	60.4	35.6	85	116	35.1	19.3	45	159	B
41	1	169	76.1	19.1	79	152	52.9	10.1	52	236	B
30	1	172.4	96.7	35.1	78	144	30.7	-2.2	14	163	D
26	0	153.5	59.7	40.2	68	116	19.6	16.5	7	139	D
33	0	166.2	57.4	23.7	72	117	28.9	30.2	40	158	B
39	1	174.9	68.8	24.9	70	107	36.4	7.8	39	190	C
43	0	167	55.6	25.7	92	136	26.9	18.5	24	137	C
60	1	167	69.7	17.2	80	120	45.2	8.3	40	195	B
57	1	162.1	54	9	70	137	32	20.3	46	194	B
48	0	157.8	59.1	36.5	98	146	32.2	10.7	31	155	C
38	1	166.7	70.4	29.9	94	124	33.4	15.7	25	213	D
33	1	174.7	76	19.7	83	123	49.9	5.2	48	214	C
23	0	159.5	65.6	33.8	92	130	28.1	30.1	44	172	D
25	0	167	51.2	23.9	80	126	26.1	20.1	21	130	D
42	1	168.7	68.5	27.7	91	156	36.5	10.2	44	203	D
31	1	170.9	73.5	21.7	72	126	38.8	9.5	54	226	B
63	1	168.2	77.3	34.2	94	158	35.1	12	13	174	D
30	1	179.7	75.7	22.8	83	142	37.6	8	50	223	C
39	1	167	69.1	19.4	67	117	41	6	36	220	C
28	1	176.2	70	23.6	83	123	30.3	2.5	39	201	D
30	1	173.5	70.7	18.6	79	140	56.3	14.7	30	229	D
49	1	174.8	74.5	21.7	83	117	43.1	2.9	40	178	D
29	0	164.9	53	20.3	62	102	29.3	6.7	29	136	D
39	1	169.5	69.1	17.2	72	136	44.9	16	47	236	D
21	0	159.6	65.9	33.8	78	128	27.2	15.7	41	174	D
24	0	166.2	55.2	29.2	72	123	17.2	2.9	28	123	D
23	1	174.2	68.2	19.4	83	141	41.9	15.3	48	213	C
31	1	183.4	89.9	20.6	71	138	66	21	53	235	B
51	1	165.5	74.7	26.3	74	127	34.9	14.4	24	171	D
30	1	182.5	94.4	27.8	72	157	53.4	12.6	38	167	D
27	1	179.2	86.6	23.8	63	124	43.5	8.3	36	198	D
34	1	174.5	74.4	24.3	94	154	39.3	22.5	56	224	D
46	1	171.7	60.8	19	68	122	37.4	16.4	53	194	D
37	1	172.2	66.9	17.6	86	128	46.2	14.9	39	224	B
36	1	175.9	71.3	23.4	85	134	47.3	12.8	46	221	B
21	0	164.5	54.02	24.7	72	142	24.7	22.6	45	176	D
59	1	169.3	72	20.2	96	146	41.9	21.2	44	197	D
53	1	185.6	92.1	22.8	86	135	50.7	11.3	39	210	C
61	0	152.4	51.2	30.5	96	136	21.7	14.4	17	129	C
35	0	161.5	48.3	21.8	72	100	31.6	26	32	186	D
36	1	178.1	74.7	22.2	78	133	38.6	8.4	37	217	C
28	0	163.7	51.4	21.5	63	103	22.6	7.8	41	158	D
21	1	168.4	71	22.3	70	120	35.2	8.5	61	213	C
29	0	150.3	54.5	29.3	64	122	27.5	26	26	150	C
22	0	170.6	68.1	28.9	87	120	33.4	22.9	42	201	D
22	1	168.6	73.9	23.4	83	133	38.7	16.3	47	209	C
56	0	172	60	19.5	70	120	20.6	15	25	170	C
21	1	171.4	67	23.1	81	117	38	12.3	54	184	C
36	1	178.2	69.9	22.4	68	123	41.8	7.6	48	203	C
22	1	170.4	63.3	13.1	97	137	40.4	13.3	48	233	B
61	1	166	66.4	24.5	83	123	32.6	3.1	22	174	C
27	1	174	64.9	16.5	92	129	44.6	15.5	52	226	D
41	0	168.1	62.5	25.5	72	137	26.4	24.8	23	164	C
36	1	170.1	68.68	22	73	115	38.3	15.3	51	219	D
32	1	170.7	90.5	36.2	82	133	45.1	11.4	33	188	D
54	0	169	64.4	32.5	69	117	25.9	20.1	16	145	C
23	1	177	73.52	15.7	84	134	51.8	19.7	46	230	C
27	1	176.5	80.66	16.5	63	124	48.6	7.5	51	240	C
21	1	172	74.3	16.6	68	132	39.9	16.3	68	240	D
60	1	161.3	68.2	23.3	89	153	39.6	15.9	21	182	C
36	1	178.6	98.3	31.7	79	129	52.4	17	43	209	B
41	1	181.3	79.2	22.4	87	131	49.2	15.5	47	253	D
47	0	152.4	62.4	34.8	66	117	21.4	10.5	2	160	D
22	1	169.3	76	23.5	83	121	25.1	17	51	210	D
31	1	172.6	88.4	23.1	84	134	58.3	21.5	51	234	D
30	0	170.4	61.1	21.9	63	97	29.3	12.6	33	166	C
46	0	159.1	52.9	32.5	76	123	21.9	8	21	140	D
24	1	169.3	65.4	20.4	71	115	38	21.5	50	246	B
52	0	160.7	74.1	31.8	90	154	23.3	16.7	26	154	C
61	0	150.7	55	33.3	85	158	23.9	32.9	24	149	B
22	1	178.6	83.5	20.3	83	139	47.8	18.1	57	229	C
36	0	158.2	64.3	33.6	64	109	27.6	22.1	30	137	B
54	1	171.5	78.2	24	80	120	42.8	8.5	33	193	C
21	1	177	87.5	23.8	80	135	61.8	15.7	56	238	B
58	1	172.7	70.56	20.8	61	157	42.9	23.3	40	186	D
60	1	163.4	75.9	34.2	91	120	29.6	16.2	15	161	D
28	0	168.5	56.2	22	88	127	27.9	23.4	46	189	D
28	1	178.4	77.9	27.5	86	139	48.5	17	52	231	D
36	1	176	80.9	31.7	95	154	38.4	3.5	46	221	D
31	1	167	69.7	29.4	94	148	45	5.5	36	205	D
64	1	169.9	73.8	23.1	92	152	45	4.6	23	162	C
24	1	170.7	89.7	34.3	85	141	38.4	4.2	42	187	D
22	1	180.7	71.8	18.8	60	109	40.6	11.3	46	249	C
58	0	156.4	59.5	30.2	80	140	32.3	21.3	20	153	D
23	0	153.6	45.3	28.9	71	121	24.6	12.9	24	106	C
30	1	176.2	83.9	19.4	82	150	43.8	13.1	53	218	C
46	1	173.3	69.3	21.9	88	140	44.3	15.5	45	208	D
46	1	171.9	64.8	25.9	73	130	43.2	1.9	23	198	D
61	1	175.4	71.2	20.2	96	149	40	10.4	27	186	C
28	1	182	78	9.8	57	119	42.8	26.1	52	221	D
29	0	171	71.8	33.2	90	149	30.3	27.3	35	174	B
24	0	155.6	55.9	31.4	72	126	29.6	25.1	56	168	D
25	1	170.6	60.02	17.1	68	115	44.3	9.5	47	191	D
23	1	174.6	70.3	13.3	82	112	38.1	12.6	56	213	B
56	1	172.3	71.7	18.9	87	137	44.3	21	42	201	D
35	0	163.8	63.2	31.3	71	131	20.7	20.9	26	162	C
62	1	171	72.3	23	73	140	43.5	9	32	161	B
21	0	167.4	64.62	32.1	64	116	29.5	20.7	42	187	D
21	0	158.1	56.3	27	74	122	30.3	20.6	42	191	D
22	1	178.2	75.7	17.2	84	138	42	16.4	57	226	B
37	0	148.7	38.1	22.8	83	123	19.7	19.6	31	165	C
29	1	169.7	75.2	23	50	118	38.8	14	53	227	D
27	0	164	53	22	80	120	21.4	10.3	32	155	C
25	0	168.6	55	19.8	73	126	30.3	20.1	38	178	D
53	1	168.6	65.3	21.3	86	131	40	9.3	30	195	C
23	0	157.6	57.3	26.4	62	111	27.3	15.9	39	142	C
63	1	166.3	72.8	25.9	64	103	41.2	2.5	22	171	D
21	1	180	73.4	20.1	67	120	42.1	6.7	54	232	C
52	1	166.8	71.3	25.4	92	142	39.4	15.7	20	187	D
53	1	173.4	69.8	21.7	90	152	35.2	6.3	32	156	C
56	0	164.4	57.9	34.9	88	145	25.1	16.1	23	135	B
34	1	170.8	84.4	31.4	96	151	42.4	-1.1	30	206	D
58	1	168.1	67.2	18.7	77	102	37	3.8	27	186	D
45	1	175	79.1	20.2	86	131	44.3	5.3	42	190	C
33	0	168	77.6	36.9	84	131	26.8	15.2	29	156	D
22	0	152.6	47.6	20.9	63	111	23.2	28.6	46	168	D
60	1	172.6	65.2	19.6	99	158	38.4	22.3	42	162	D
64	1	155.6	59	28.8	87	158	34.1	-0.5	41	171	D
55	0	156.4	54.3	27.5	74	100	32.1	19.5	43	154	D
57	1	171.9	78.1	24.7	79	138	43.6	15.2	40	185	D
61	1	160.7	58.9	19.1	82	153	42.9	12.4	44	185	D
26	0	157.2	48.32	17.5	67	102	30	26.9	43	183	D
41	0	154.2	46.5	23.8	99	138	22.3	19	36	142	B
35	1	183.2	91.5	22.4	75	142	45.7	7	46	123	C
52	0	153.1	46.4	26.2	69	138	18.8	19.8	25	122	D
29	1	172.6	68.5	15.7	72	136	48.4	18.4	50	212	B
23	1	171.5	67.7	9.6	76	116	45.7	11.4	48	198	C
37	1	176.9	79.6	28.2	79	127	44.9	14.5	42	193	B
24	0	163.2	55.7	28.5	82	137	25	2.6	30	161	D
61	1	167.9	77.1	27.9	90	154	40.9	12.7	43	203	D
49	0	158.3	54	23.5	70	108	24.4	21	33	147	B
28	1	174.3	74.9	19.8	87	131	56.2	6.5	48	217	C
38	1	171.6	67.16	11.8	63	117	45.3	12.3	46	236	B
60	0	148.5	55	32	58	105	19.9	14.2	15	108	C
29	1	172.5	72.7	26.1	91	132	41.1	11.5	36	225	D
39	1	174	82.1	24	90	132	41.5	7	41	223	C
22	1	177.7	76	23.8	72	150	48.2	4.2	47	192	D
57	1	171.7	73.8	24.6	87	158	41.1	7.3	25	187	D
31	1	178.3	80.8	19.9	81	155	53.7	20.4	54	201	C
21	1	180.4	73.9	26.2	99	149	31.9	5.2	53	157	D
36	1	178.5	79.1	23.3	99	159	46.3	18.38	34	213	C
29	0	153.2	53.3	22.1	77	138	30.5	17	40	180	B
38	0	159	49.5	15.8	93	144	25.1	23.4	44	154	D
61	0	160	69.2	39	100	130	33.9	21.4	18	111	B
22	1	171	67.9	15.5	82	141	32.6	9.8	42	230	C
56	1	177.3	74	19.9	82	133	39.4	12	30	210	B
23	0	166.1	67.2	35.8	79	131	24.3	16.3	25	164	C
42	0	163.3	53.7	33	58	114	21.4	4.1	6	133	D
41	0	169.1	62.22	26.3	70	110	24.6	10.7	25	133	C
28	1	165.5	64.9	16.9	61	108	37.9	7.5	51	243	C
35	0	162.4	47.8	24.4	77	113	28	22.6	32	156	D
51	1	174	75	20.3	65	115	37.6	7.3	29	197	C
33	1	179.4	81.5	22.5	88	140	44.6	15	50	205	C
48	0	166.5	64.4	23.3	67	129	36.1	27.7	29	161	D
24	1	175.2	88.98	22.5	86	148	50	14.5	50	221	C
31	0	160.7	77.2	38.4	75	127	29.4	22.7	32	140	D
26	1	167.4	75.4	31.7	88	132	49.5	11.2	56	212	B
27	1	174.2	84.3	30.8	83	131	46.3	0.4	55	184	D
28	1	172.5	63.7	6	65	115	40.3	15.6	62	226	D
21	0	156.4	48.7	27.8	65	91	19.9	21	37	160	D
21	1	186.1	91	22.1	79	139	45.3	5.9	37	258	D
23	0	166	79.5	34	81	132	34.7	24.4	39	200	B
55	1	165.3	72.16	14.1	70	116	37.7	14.5	41	212	C
54	1	177.4	88.3	22.6	91	147	48.1	3.5	44	205	D
26	1	170.8	68.2	15.5	53	102	38.6	22.9	57	280	B
42	0	161.3	61	35.6	58	100	26.3	8.8	20	122	D
32	0	160.6	50.9	22.4	67	111	23.1	27.6	42	191	D
22	1	176.4	60.1	12.1	70	120	38	20.6	44	251	C
25	1	178.6	74	12.8	93	157	53.2	18.7	62	265	D
35	0	158.1	65.26	38.8	92	141	29.2	21	36	146	D
28	1	172.6	78.1	20.7	78	137	55.7	8.9	65	256	C
27	0	160.2	61.3	26.9	84	136	33.9	19.7	55	180	D
24	0	171.8	53.9	20.1	68	104	32.1	23.3	50	162	C
21	1	163.3	49.2	13.9	66	107	29.3	5	32	235	D
54	1	165	60.9	15	88	150	41.2	18.9	34	189	B
53	0	154.4	52.1	31.6	78	129	25.6	17.2	21	117	B
41	1	162.9	62.1	22	78	132	41.3	13.2	38	219	B
58	0	154.1	60.2	37.4	80	158	29.1	21.5	8	115	D
27	0	166.1	52.6	20.8	72	132	25.5	27.5	36	188	B
55	1	173.7	75.7	18.6	82	134	41.8	7.6	48	175	C
37	1	177.7	71.6	11.4	78	120	49.7	25.1	58	231	B
21	1	171.4	84.3	24.5	86	130	41.8	12.1	52	223	C
22	0	161.6	61.3	19.2	75	133	37.9	24.2	40	190	D
38	0	158.8	50.8	34.7	75	120	20.4	21.7	16	156	D
51	1	171.5	62.2	15.9	87	149	47.1	5	49	207	C
41	0	160.7	60.8	32.3	66	108	26.6	23	38	157	D
59	1	170.7	64.4	9.5	90	126	47.2	20.4	38	192	C
62	1	171.9	64.3	17.3	76	128	40.4	26.6	31	164	B
27	1	175.1	68.7	17.2	72	130	41.9	13.4	52	241	B
27	1	180.6	77.46	7.6	54	114	55.9	15.6	61	252	D
21	1	169	81.2	28	73	125	29.1	3.2	50	243	D
44	1	164.3	36.5	19.3	74	127	45.7	16.9	52	224	D
60	0	165.3	68.6	32.1	75	104	24.6	22.6	17	110	D
34	1	168.5	87.1	29.4	85	148	53.2	19	40	176	D
43	1	182.5	66.2	11	74	126	39.7	5	39	194	C
21	1	176.9	60.7	21.9	79	118	33.5	7.3	47	233	C
35	0	157.5	51	28.2	67	113	20.3	11.7	21	119	C
37	1	170	73.1	14.9	79	144	55.1	14.8	66	249	D
59	1	168.1	71.1	17.2	94	158	42.5	17.6	47	187	D
24	1	166.5	66.3	22.7	80	134	42	15.3	42	203	C
29	1	174.7	79	19	75	140	45.7	17.2	74	241	D
22	1	175.1	75.3	29.4	79	133	36.2	-0.3	24	202	D
60	1	174.5	71.2	16.6	72	129	34.1	2	32	135	D
25	1	175.3	82.1	17.5	75	136	51	18.2	47	211	B
37	1	178.2	70	15.8	94	157	36.2	19.1	45	219	D
32	0	171	67.8	28.3	79	107	33.4	23.4	44	152	B
24	1	176.9	76	11.7	76	119	52.3	27.5	68	250	D
24	0	161.7	61.5	27.5	77	117	30.6	24.9	37	190	B
21	1	184.9	72.4	18.2	88	137	34.9	17.7	43	250	C
22	0	165	63.86	35.3	76	129	29.4	23	40	161	B
26	1	178	70.5	11.9	80	120	57.5	26.2	65	250	D
60	0	158.9	59.4	32.9	64	101	24	16	17	120	B
22	1	174.3	66.9	15.1	69	133	40.6	7.6	51	238	C
28	1	175.2	72.8	21.3	92	132	38.2	9.5	55	223	C
26	1	170.5	86.7	33.1	65	114	31.6	14.8	42	175	D
33	1	174.2	72.8	13.2	83	124	53.1	17	62	253	D
21	1	175.4	72.4	24.5	92	140	43.8	12	47	169	C
21	1	172.6	50.2	13	64	115	38.1	6	35	200	D
42	1	176.9	69.5	20	77	123	37.3	13	41	188	C
23	0	161.7	56.7	25.8	65	123	27.5	19.4	24	172	C
29	0	167.9	65.2	22.5	60	121	34.2	25.4	29	204	B
35	1	183.1	70.8	12	91	156	45.7	16.7	44	235	B
27	1	168.3	66.5	13.9	59	115	47.9	11.8	70	231	B
47	1	176	71.6	16.1	75	117	44.1	15.4	42	212	D
62	0	158.7	53.1	25.5	74	120	24.3	17.4	19	133	B
25	1	179.1	87.3	30.3	96	145	53	15.1	54	226	D
27	0	172.4	63.9	18	79	141	30	25.3	51	181	D
36	1	171	69.4	9.2	57	111	52.2	17	54	238	D
21	0	167.1	62.3	30.3	81	140	25.2	21.1	38	146	B
59	0	153.8	54	27.3	78	126	17.3	7	30	127	D
37	1	180.1	76.4	19.4	75	134	47	14.5	42	224	B
28	0	159.1	58.4	29.5	74	116	26	17.2	31	167	D
43	1	170	69.3	16.9	77	123	43	19	30	205	D
28	1	175.3	85.2	21	76	129	47.9	7.6	60	240	C
61	1	171.7	71.4	25.9	91	154	43.7	13.9	24	174	C
22	0	162.4	67.8	28.6	76	121	26	27.3	50	186	B
43	1	168	60.7	18.2	88	158	34.1	16.6	55	222	C
58	0	159.5	67.32	36	87	145	26.4	21.4	22	150	D
22	1	181.4	77.4	11.2	94	127	50	21.6	58	244	D
31	0	163.8	53.1	30.5	74	111	22.9	16.3	26	143	C
44	1	177.5	84.2	28	91	150	36.2	9.6	38	185	D
23	0	166.1	62.6	25	75	117	30.7	24.4	50	180	D
21	1	173.8	63.1	8.2	86	134	43.5	18.3	63	273	D
62	0	151.3	48.4	24.3	87	153	23.1	24.4	19	146	D
24	0	153.8	59.4	29.9	71	111	28.4	25.9	46	187	D
29	1	175	73.6	15.8	75	143	51.5	14.9	39	246	C
46	1	173	72.6	22.8	65	126	46.6	14.9	33	210	C
21	0	161.6	59.1	32.7	67	108	24.1	21.4	35	183	B
39	1	178.1	67.3	20.9	79	131	47.6	23.1	34	196	C
43	0	165.6	60.4	27.1	80	124	28.7	21.4	29	166	B
22	1	179.7	67.98	14.8	91	132	43.9	17.6	50	240	B
39	1	180.8	85.9	23.4	94	142	51.4	21.1	50	221	C
25	1	167.6	59.6	19	57	115	50.2	17.7	38	218	C
30	1	173.3	59	10.4	90	142	44.2	13.9	51	242	B
56	0	152.4	50.5	31.1	89	158	24	14.1	10	119	C
23	1	175	93.5	35.7	85	136	46.4	9.9	34	180	D
22	0	168.2	56.2	19.5	94	153	29.7	32.7	37	193	D
47	1	174.9	76.3	23.2	95	133	42.7	11.9	31	211	C
53	1	169.7	73.9	32.7	89	130	36	-2	15	165	D
32	1	177.2	85.28	16.8	87	136	53.5	15	54	222	B
48	0	161.4	51.9	19	82	130	23.9	26.2	22	163	B
52	0	155.9	48.7	27.7	82	114	15.9	24.4	14	132	D
25	0	169.6	58.3	29	66	105	29.4	22.7	33	167	D
52	0	164.1	63.1	30.9	68	110	19.8	1.6	13	144	D
48	1	164.4	82.4	34.8	89	131	36.8	4	26	198	D
56	1	163.5	70.3	29.7	98	156	42	19.5	30	190	B
22	1	172.6	66.5	11.9	69	127	31.4	10.5	48	203	C
35	0	169.9	73.7	33.9	85	143	34.4	16.8	32	165	B
31	1	181	74.9	16.8	68	127	49.3	16.2	48	192	B
25	1	181.2	70.1	23.8	63	125	41.7	13.4	40	220	D
25	1	174.8	67.5	13.3	61	119	36.6	20.5	53	217	B
21	1	163	61.7	20	65	114	37	22.5	49	220	B
49	1	166.5	61.4	19.9	84	122	35.7	8.5	51	194	C
44	0	166.5	58.5	24	70	130	30	22.7	37	155	B
47	0	156.1	63.4	29.5	79	121	28.9	21.6	44	171	D
21	1	178.8	78.9	18	63	130	41.2	11.9	58	222	B
29	1	176	77.6	19.5	63	103	38.3	5.6	53	236	C
21	0	155.4	66.1	38.5	77	129	21.2	16.3	55	135	D
23	1	170.8	60.3	11.5	88	129	38.9	20.1	45	232	D
22	1	168.8	60.7	16	82	117	30.4	9.7	47	226	C
28	1	176.4	86	9.3	83	140	46.6	23.4	62	239	D
57	1	159	62.7	28.4	92	145	37.4	8.5	21	175	D
26	0	169.6	59.4	22.4	82	141	26.6	21.6	43	171	D
39	1	174.2	77.1	18.3	93	146	44.6	11.2	33	218	C
25	0	159.9	45.7	24.1	66	107	26.2	23	50	178	D
21	1	173.3	61.7	16.4	73	143	31.2	6.4	53	203	C
51	0	163.3	51.34	30.5	75	133	22.1	22.9	24	139	D
51	0	161	66	30.4	94	147	23.3	14	22	165	D
57	0	148	54	33.6	78	135	27.4	18.8	16	137	C
42	1	169.8	78.6	17.2	60	104	43.4	19.4	54	228	C
31	1	171.2	64.1	21.9	85	142	44.6	4.9	55	223	D
61	1	171.6	79.1	31.5	71	129	33.2	10	26	175	D
26	1	179.7	78.2	16.2	76	116	45.8	17.8	53	252	D
26	1	174.2	64.5	12.5	74	138	42	10.6	51	203	B
54	1	172	69.2	18.9	93	143	36.7	19.5	43	183	C
43	1	175.1	74.4	18.8	85	127	41.2	10.2	42	224	B
24	0	171.4	57.5	24.9	97	140	24.7	8.6	22	160	D
58	1	165	61.6	19	78	121	37.6	17	38	173	B
39	0	163.7	59.6	33.3	85	132	24	13.7	24	142	C
25	0	162.8	57.9	33.6	69	148	25	20.1	44	177	D
32	1	171.5	73.2	17.4	72	134	38.7	28.3	53	252	D
29	0	158.5	51.3	25	73	118	25.3	26.5	43	157	D
37	0	155.3	48.3	26.5	97	147	23.4	23.3	33	146	D
21	0	160.6	57.2	24	56	107	30.4	30	45	185	D
34	1	160	61.3	25.6	81	141	35.1	13	26	200	D
21	1	178.5	73.2	17.1	66	112	42.5	0.2	62	198	D
23	1	170.3	76.92	23	98	151	43.8	9.5	55	236	C
47	0	163.7	56.8	30	82	137	30	27.5	50	194	D
38	1	175.4	76.9	22.1	94	139	41.4	15.9	52	220	C
21	1	171.1	83	25.8	96	146	42.5	7.3	48	227	D
61	0	151.1	47.8	29.9	65	109	18	2.8	2	120	D
26	1	168.8	74.8	24.5	80	120	37.6	7.2	50	192	C
51	0	157	47.8	27.4	72	117	21	2.9	34	139	D
29	1	175.9	66.1	21.1	81	121	32	1	28	181	D
29	1	175	83.8	17.2	77	122	57.6	14.7	78	254	D
22	1	175.7	69.1	8.6	72	130	46.4	18.9	44	252	C
43	1	180.2	77.6	16.5	72	118	51.9	8.1	30	190	D
54	1	171.8	65.6	19.7	97	131	35.4	14.8	32	189	C
36	1	177.8	89.7	21.4	96	150	53.9	22.1	53	228	B
39	1	181.9	95	16.9	85	141	49.2	24.9	62	228	B
34	1	172.2	93.4	30.9	94	143	54.8	17	46	222	B
36	1	170.7	71.6	24.5	86	128	32.2	13.7	45	193	C
25	1	168.7	76.2	27.7	78	120	38	3.7	39	192	D
44	0	156.9	53.9	24.6	79	130	30.4	24.3	37	141	C
53	1	177.3	88.48	35.6	76	130	36.3	6.4	18	183	D
30	0	163.6	56.3	13.9	75	116	28	21.1	40	185	D
22	1	172.8	65.4	15	77	117	45.1	21.2	42	222	C
55	0	158.4	58.1	33.1	64	118	26.4	21.2	17	138	B
61	0	145.5	47.4	29.4	96	159	23.1	17.2	18	149	C
35	1	167.7	68.8	14.8	82	125	50.5	22.7	62	256	D
50	0	160.2	49.1	27.8	64	110	25.7	18.8	25	136	D
49	0	157.6	46.9	22.8	55	101	24.1	20	41	155	D
30	1	160.4	63.42	19.2	87	144	36.5	12.6	56	226	B
55	0	151	51.4	32.5	83	138	20.7	18.5	14	119	C
58	0	163.8	64.2	31.9	91	121	27.2	22.1	23	109	C
25	0	163.9	56.5	26	60	110	26.6	29.8	34	170	D
22	0	164.4	52.4	29.1	80	125	24.2	21.7	35	148	B
60	1	176.5	69.5	16.5	77	123	41.9	11.8	33	182	D
28	1	175.1	69.6	24	85	128	41.7	16.3	38	210	C
46	0	158.3	57.6	31.2	75	155	34	24.1	19	161	C
27	0	161	51.9	26.2	61	100	23.3	22.3	35	169	B
22	1	167.8	61.74	16.1	78	134	40	16.5	49	231	B
25	0	166.7	58.5	31.3	70	122	28.2	17.2	39	162	B
39	1	179.1	86.1	24.6	76	128	42.5	21.1	50	224	B
41	1	172	71.02	21.3	89	131	47.2	13.3	44	225	B
29	1	186.1	82.7	11.2	73	121	62.7	23.2	57	256	C
27	1	180.9	82.3	23.2	95	152	49.6	15.4	46	225	C
62	1	180	73.1	25.5	72	144	37.5	19.5	27	187	C
47	1	176.1	80.2	22.8	73	123	43	2.3	20	196	D
21	1	176.2	73.3	13.9	76	147	58.8	23.2	57	239	D
41	1	172	68.3	15.1	64	135	46	25.3	59	223	D
22	0	172	60.5	20.7	76	117	31	30.2	37	198	D
22	1	185.2	71.7	8.3	89	147	45	11.7	58	234	B
64	0	153	53.2	27.7	69	129	15.7	20.8	13	136	B
22	0	160.6	48.2	18	65	127	21.5	25.7	33	162	B
30	1	186.1	93.6	28.7	73	128	46.1	6.9	30	186	D
33	0	159.5	48.7	19.1	61	100	28	10	41	191	C
21	1	176.5	78.4	22.4	77	157	39.6	17.6	42	221	C
47	1	176.4	95.9	18.9	95	146	53.4	-0.9	44	202	D
27	1	167.6	61.5	20.5	100	138	38.5	12.7	57	206	C
35	1	170	61.9	16	79	129	48.4	14.5	53	233	D
29	1	179	83.4	25.2	96	143	38	7.8	52	212	D
29	1	161.9	57.6	21.4	80	129	38.8	9.8	38	195	C
27	0	172.7	72.8	28.9	86	147	34.7	22.1	59	165	D
25	1	172.4	79.6	14.8	75	119	52.7	17.6	52	249	D
46	0	168.5	57	28	89	125	26.6	27.2	32	170	D
21	1	185.3	72	16	67	120	41.3	8	52	260	C
25	0	156	50	18.2	80	138	30.1	30.5	35	190	D
28	1	175.5	73.3	17.8	75	134	40.7	10.2	26	195	D
25	1	174	73.96	21.8	70	140	43.2	9.4	51	221	C
26	0	159.1	55.3	27.9	60	106	31.3	27.2	34	162	D
24	1	170	75.6	20	70	105	42.2	15.6	56	233	C
30	1	178.5	66.7	14.9	86	133	46.3	0.4	51	240	D
22	0	166	52.1	30.1	60	120	22.5	11	37	150	C
22	0	164.3	53.1	19.9	61	121	28.9	23.7	60	177	D
24	1	178.3	86.3	12.5	88	126	48.1	24.9	51	249	C
26	0	155.5	54.66	24.7	57	107	25.4	27.8	37	169	D
35	1	175.3	73.4	19.5	74	136	46.4	19	45	232	D
25	1	171.8	68.18	17.9	79	129	46	16.4	58	192	D
37	1	176.4	75.3	30.7	97	159	46.4	8.8	31	183	D
61	0	161.1	62.8	37	86	136	22.3	18.7	18	123	C
46	1	166.2	51.1	8.6	88	135	49.5	20.9	39	197	B
38	0	149.3	50.5	34.3	75	107	20.8	24	28	126	B
55	0	161.5	58.1	29.5	71	113	25.8	15.1	26	156	C
58	0	156.7	52.8	36.8	84	143	25	11.2	11	111	D
55	1	173.3	84.9	23.6	88	145	39.5	12	37	179	D
22	1	171.3	62.2	18.1	65	121	32.5	20.6	58	229	B
27	1	170.8	66.5	25.8	82	143	42.3	8.5	45	208	C
35	0	163.2	56	20.6	64	119	25.6	14.3	33	143	C
59	1	169.1	57.2	10	62	120	35.3	7.5	40	197	C
22	0	172.5	60.7	22.6	49	102	32	25.6	57	214	D
51	1	175	68	19	87	129	42.6	13	37	215	B
48	0	157.1	52.7	16.7	73	111	33.9	21.5	49	176	B
62	1	157.3	58.3	28.3	68	150	35.8	6.8	23	153	C
45	1	173.7	74.2	19.2	87	149	42.9	19.1	36	208	B
51	0	161.9	61.7	31.5	79	123	25.1	21.1	12	139	D
45	1	172.5	85	31.1	84	135	41.6	8.5	41	195	D
28	1	178.8	73.5	12.2	67	113	42.4	14	49	253	D
23	1	167.3	53.5	16.4	75	122	34.5	9.2	40	182	D
26	1	171.5	80.1	28	98	157	33.8	11.6	31	183	D
37	0	166.2	59.6	16.1	71	129	33	25	36	180	D
46	1	172.9	73.4	19.1	83	130	30.5	-1.1	18	211	D
21	1	169.5	75.2	24	68	122	49	18.7	58	230	D
50	0	158.9	58.7	27.9	84	127	18.9	12.8	8	105	D
26	1	179	79.4	16.8	67	125	45.6	16.6	56	199	B
27	0	162	63.1	20.3	67	127	29.3	26.9	50	185	D
40	1	178.9	77.3	26	99	159	39.8	21.9	43	221	C
21	1	173.6	74.1	15.6	63	159	43.9	22.7	52	214	B
32	0	162.4	53	23.1	82	135	28.1	9.4	35	171	C
54	0	150.7	54	33	80	131	24.6	13.1	27	123	C
27	1	174.3	86.6	20.4	84	138	54.3	10.6	46	231	B
47	1	172.2	72.7	27.1	82	138	42.1	14.7	36	213	C
23	1	178.4	68	11.2	70	129	45.8	8.4	48	225	C
25	0	158.1	49.6	26.2	83	129	25.4	21.5	29	164	B
44	1	173.8	72	18.6	93	152	43.3	18	48	223	B
48	1	170	70.3	13.9	90	111	46.6	24.6	56	248	D
21	0	172.7	61	24.6	70	108	27.2	20.8	56	178	D
26	1	183.6	81	16.1	76	145	38.8	13.8	61	256	B
24	0	168.1	60.7	24.9	82	130	26.1	15.9	33	188	B
43	0	159.6	63.8	38.1	69	110	24.1	24.1	12	130	D
59	0	158.8	61.3	32.7	70	138	24.1	19.2	13	120	C
38	0	169.8	58.8	26	82	123	25.4	19	26	128	C
25	1	172.7	74	26.9	87	142	34.2	14.1	45	212	C
40	0	156.2	64.5	33.6	82	114	25.6	0.1	21	171	D
29	0	164.6	53.6	21.3	60	114	29.5	23.3	41	162	D
24	1	183.1	83.6	11.6	78	143	53.9	15.2	50	262	B
26	0	160.7	56.6	19.3	75	120	24.2	23.8	59	173	D
23	0	164	72.9	40.4	80	117	24.6	21.3	32	146	B
30	1	174	78.8	20	80	120	54.4	17.2	45	222	B
45	1	172.4	91	35.9	97	149	32.9	2.1	19	154	D
24	1	175	65	18.4	73	122	46.7	12.5	45	226	C
22	0	160.3	58.84	33.7	74	112	27.1	4.7	44	152	D
41	1	175.8	71.3	14.5	80	137	42.5	23.4	48	234	D
21	1	166.4	93.3	35.9	93.3	108	46.8	20.3	36	218	D
25	0	155.7	59	29.7	81	120	26.2	2.9	30	150	D
42	1	179.8	80	19.1	86	137	47.8	22.2	51	239	C
35	1	171	71.6	24.6	81	129	41	4.8	46	213	C
23	1	174.7	72	20.1	73	133	38.6	8.4	54	206	C
28	1	168.7	67.5	17.6	70	156	38.4	6.4	46	200	C
33	1	180.3	83.3	20.4	78	136	51.8	16.3	52	239	B
42	0	167.2	67.7	31.4	79	130	31.1	13	26	187	C
25	1	171.4	71.4	24.4	64	118	40.1	16.5	59	205	D
27	0	163.4	62.9	30.3	79	120	31.6	24	24	166	C
57	0	156.7	61.1	31.1	84	136	23.7	15.1	24	105	C
35	1	177.8	77	19	76	126	43	10.1	45	246	B
28	1	179.1	78.6	25.1	93	159	42.3	12.6	50	223	C
45	0	162	51.4	27.9	79	128	24.3	27	35	135	D
30	1	172	73	24.1	68	114	41.6	17.5	50	200	B
24	1	167.2	58.1	16.7	86	143	26.8	5.9	41	151	D
47	1	166.3	67.4	24.1	83	131	44.6	6	38	181	C
45	1	167.4	63.8	19.1	80	136	37.4	20	60	199	D
30	1	175.9	66.2	14.9	74	121	47.3	21.4	52	225	D
50	0	163.2	54.5	23.5	72	113	22.3	23.5	5	100	D
23	1	169.1	66.1	14.4	61	108	33.8	8.5	43	225	C
25	1	162.2	65.3	18.3	96	139	44.3	21.5	57	221	B
49	1	173.3	70	14.2	75	134	51.2	12.3	38	199	B
51	0	156.8	60.7	30.1	91	152	28.8	20.2	13	137	C
38	1	175.6	75.1	10.8	99	149	46.1	17.5	59	215	D
46	0	160.8	55.9	28.2	79	130	21.2	18.2	26	159	B
45	1	167.2	72.48	25.6	86	138	40.1	24.2	43	219	D
59	1	176.9	80.8	24.3	73	129	44.1	13.2	38	194	B
27	1	171.6	78.88	20.1	69	129	40.1	23.9	69	248	C
21	1	181.3	96.2	32	99	153	39.4	5.2	25	189	D
29	1	168.4	71.9	19.9	72	124	46.4	20.4	47	223	B
59	0	158.6	59.9	32.9	70	117	27.5	22.6	24	135	D
58	0	168.4	59	23.4	65	119	26.3	23.9	28	130	D
55	0	153.6	52.8	28.6	75	119	29.1	18	24	155	B
47	0	164.7	65.3	31.4	84	134	25.9	18.8	17	150	C
48	0	153.9	52.76	36.3	66	122	20.9	7.3	10	147	D
51	1	163.9	59.8	18.8	77	124	46.3	21.2	49	190	D
31	0	168.9	64.6	23.3	72	126	36.8	29.3	34	200	D
25	1	178.9	81.4	21.1	90	154	45.6	13.9	50	230	B
23	0	153.6	46.14	30.5	66	124	16.1	12.9	33	153	C
33	1	177.3	75.4	12.3	85	144	57.5	14.6	62	241	D
48	1	168.2	71.9	23.3	90	160	50.9	25	32	217	C
64	1	166	63.32	23.8	81	156	34.1	11.2	33	162	B
24	1	176.3	73.7	13.7	93	152	45.8	14.6	46	226	C
27	1	175.2	75.2	27.6	83	132	41.5	6	35	172	D
42	1	172.4	69.9	23.2	85	137	42.6	18.5	40	215	B
21	1	180.1	79.2	16.8	58	136	30.4	3.2	47	183	D
37	1	173	72	25.9	89	148	44	18.9	52	243	C
29	1	175	70.1	12.3	78	128	44.1	15.3	52	250	D
60	1	168.5	79.6	24.3	88	143	40.7	15.7	40	170	D
23	0	165.4	64	36.9	74	124	32.4	12.9	30	148	C
35	0	160.7	58.4	31.5	66	120	24.1	20.4	27	150	B
61	0	159.8	53.3	23.8	80	128	33.5	29.5	39	169	D
26	1	171.2	60.4	13.6	77	124	41.3	13	45	231	B
27	1	169.3	71.02	23	83	135	37.3	13.6	42	198	C
58	1	167.6	68.4	17	84	133	40.1	9.8	32	185	B
28	0	166	61	29.2	73	124	20.8	7.2	21	153	D
50	1	172.7	78.3	24.5	92	126	34.2	10.1	27	199	C
31	0	165.3	51.2	20.5	65	115	23.4	20.6	32	156	D
24	1	162.6	58.1	12.7	76	133	41.8	20.5	59	242	D
53	1	169.9	62.8	12.8	71	118	49	17.7	47	200	D
49	0	166.7	58.6	22.4	99	134	25.2	20.2	27	124	B
28	1	174.7	80.8	22.1	71	130	48.8	-0.8	48	228	D
40	0	167.8	51.7	18.9	74	122	29	23.4	39	182	D
35	1	174.1	75.9	20.7	87	143	41.3	7.2	37	183	C
43	1	174.2	77.6	21.1	89	143	43.6	22.4	63	240	C
38	1	168.2	75.4	21.2	86	150	26.4	10.9	43	221	C
46	1	177.5	80.5	26.6	94	146	49.2	6.6	25	196	D
40	1	176	70.7	15.9	80	129	43.5	15	48	218	D
23	1	167	74	23.8	89	133	41.6	21	62	211	C
61	1	176.9	74.68	20.2	80	120	54.1	15.2	26	189	C
28	0	163	60.9	30	53	112	32.8	27.1	44	188	D
27	1	179.3	67.5	17.5	65	121	50.1	18.2	62	242	C
36	1	174.6	82.1	27.1	84	127	46	-2	28	227	D
22	1	177.2	73.4	17.9	78	141	50.9	10.6	55	223	C
34	1	179.7	78.5	18.6	85	121	42.8	9.7	40	232	C
39	1	177.3	70.4	20.7	77	120	37.9	17.7	59	240	B
36	1	170.8	70.4	18.5	72	127	43.1	22	49	225	D
27	1	173	72.8	8.4	62	127	43.3	14.1	64	232	B
29	1	184.5	88.1	21.3	74	118	49.4	26.5	50	250	B
21	0	166.1	61.2	19.2	71	137	29.8	29.1	61	213	D
24	1	164	63.3	20.8	72	128	40.6	8	43	203	C
34	0	155.4	54	30.7	92	131	23.6	26.6	22	148	C
26	0	159.3	59.4	33.8	82	121	26.6	25.3	45	166	D
24	1	168.7	62.32	15.8	72	129	37.5	11.4	61	228	B
21	1	172.1	77.3	21.4	96	158	53.1	20.6	52	220	B
27	1	178.1	66.4	5.5	66	124	39.2	23.6	56	265	B
55	0	166.9	60.9	26.1	78	117	21.1	17.7	13	131	C
47	0	165.9	58.8	23.9	73	119	24.2	25.3	30	160	C
42	0	158	76.8	41.1	80	117	33.9	5.9	1	133	D
51	0	153.1	52.7	29.3	71	107	23.4	22.7	27	144	D
43	0	167	54.9	17.4	66	109	28.4	21.5	39	180	D
29	0	172	54.3	20.5	78	122	26.5	18.2	37	185	C
61	0	147.5	52.2	36.2	82	158	19.5	19.3	20	122	B
37	0	161.6	52.7	22.6	76	115	23.9	23.6	31	173	D
41	0	165	52.4	19.7	83	132	21.9	29.3	35	170	B
29	1	156.7	77	35.4	94	142	46.3	18.8	30	215	D
60	1	170	65.1	15	77	136	52.6	15.5	34	214	D
22	1	184	80.4	11.9	60	129	42.4	15.8	43	187	C
33	1	180.2	68.4	14.5	77	127	44	16.2	49	232	D
24	1	169	67.5	13.8	75	157	41.4	22.9	61	242	D
22	1	179	84.2	27.4	90	143	53.2	16.1	56	229	D
27	0	170.8	59.72	23.2	79	136	29.2	20.9	40	167	D
48	1	174.8	74.4	20.5	68	130	42.6	9.6	42	193	C
64	0	152.7	59.8	29.5	60	110	21.1	23.7	12	134	C
32	0	156.3	61.7	29.7	88	124	27.7	21.7	41	165	D
54	1	163.7	69.4	24.5	83	123	39.9	14	30	180	C
32	1	173.9	77.5	18.2	77	138	47.3	11.1	62	229	C
40	1	170.5	70.4	21.6	79	134	39.7	10.3	38	230	B
33	1	168.3	63.8	17.4	81	125	40.6	2.5	45	205	D
58	0	150.3	66.3	37.8	82	120	12.9	12.8	18	140	D
24	1	174.9	77.3	17.4	77	139	55.5	22.1	46	225	C
31	0	162.3	46.2	26.2	97	131	21.6	14	39	163	B
22	0	161.2	57.9	24.3	65	114	26.8	23.6	53	180	D
50	0	166.4	67.7	29.4	83	140	23.9	11.4	30	160	D
59	1	174.5	77.4	31.4	97	158	36.9	11.5	23	168	D
29	1	176.8	79.6	15.1	92	154	62.6	18.8	59	241	C
53	0	156	54.4	31.9	88	136	25.7	4.5	21	159	D
59	0	155.4	51	26.2	70	110	25.3	15.3	29	123	C
30	1	176.3	64.7	13.1	84	146	46.8	19.9	54	226	D
26	1	179.4	77.56	18	71	128	44.6	16.7	54	217	B
25	0	156.1	49.7	18.1	67	118	31.7	20.4	35	152	D
34	1	176.3	79.1	20	86	140	43.2	12.8	42	207	B
36	1	166.5	75.5	8.7	77	131	51.4	11.1	58	245	B
27	1	166.1	76	21.2	80	133	46.5	20.9	58	240	B
43	0	159.6	71.9	37.5	92	153	10.1	11.5	12	155	D
60	0	154.8	47	29.3	81	137	21.9	28.7	15	150	B
21	1	168.9	64	22.1	85	140	34.6	9.2	57	218	C
25	1	176.6	68.7	15.5	68	131	35.6	7.8	60	236	C
21	1	168.6	58.9	12.6	87	116	30.2	16.9	44	217	C
47	1	173.7	66.6	16.5	94	158	38	7.7	39	207	C
29	0	164	53.9	20.3	70	116	31.3	19.4	49	194	D
24	1	164.9	57.4	14.2	81	154	37.1	13.9	45	226	C
33	1	174	74.7	23.8	80	154	42.2	6.4	49	213	C
36	0	162.5	57.8	27.6	99	158	29.4	19.5	43	183	D
23	1	168.6	74.3	18.3	77	135	47.4	8.1	57	220	C
29	1	175.8	75.2	17.7	74	149	36.9	21.8	44	246	C
32	1	175	59.7	15.2	75	131	36.8	12.2	47	214	B
26	1	177.5	77.84	19.5	66	130	49.2	20.3	60	242	D
58	0	155	49.4	32.1	72	130	23	18.1	30	133	B
60	1	177.6	69.3	28.3	81	159	38.8	11.3	29	146	C
31	1	169.6	78.9	22.8	95	120	46.3	11.5	52	219	B
25	0	164.2	56	29.5	61	114	27.1	21.6	28	159	D
25	1	174.8	70.5	12.6	71	108	58.4	22.5	64	275	D
21	1	172.9	73.6	21	81	128	39	11.4	52	214	C
27	1	175.9	64.9	18.1	69	129	49.6	18.5	58	211	B
37	0	160.5	74.9	36.4	93	126	33.9	17.8	18	161	D
36	0	156.1	67.6	35.9	91	159	27.5	12.4	24	156	D
25	1	171.4	73.9	10.2	68	136	51.9	27.6	60	269	D
32	1	172.2	70.5	20.2	76	127	50.2	15.7	46	207	B
23	0	163.7	58	25.6	62	103	28.5	22.1	43	182	D
43	0	164.1	64.7	30.3	68	114	26.7	13.5	27	174	C
60	1	168.2	66.9	24.4	81	155	40.3	22.6	31	194	D
29	0	159	49.6	33.1	80	120	23.4	10.5	26	138	C
46	1	176.8	89.5	25.7	89	145	43.5	-0.7	49	211	D
26	0	159.3	50.5	23.4	80	118	27.9	24.4	30	138	C
34	1	172	69.4	13.9	92	144	44.9	15.4	64	257	D
53	1	166.4	55.8	17.2	80	126	31.4	14.3	25	203	D
30	1	170.2	69.6	16.4	86	130	44.7	9.7	45	191	C
32	1	173.6	68.5	16.5	79	138	44.8	25.8	60	229	D
27	1	178	85.7	20	94	143	52	23.3	54	209	B
29	1	173.7	87.5	19.8	58	105	67.1	12.5	47	240	B
24	0	169.1	50.4	25.9	61	116	21.4	33.3	26	182	C
53	0	157	63.3	31.8	82	130	24	11.1	18	153	D
25	0	163.1	60.9	31.2	72	119	25.8	24.9	40	163	B
28	1	170.5	70.4	17.1	83	144	39.4	19.2	52	223	D
61	0	155.4	59.8	38.7	89	147	25.3	19.1	2	119	D
35	1	172.3	72.3	28.3	80	120	42.8	19.1	47	215	B
28	1	174.2	70	11.7	78	117	41.1	18.2	60	245	D
50	1	170	64.5	20.5	80	118	39.6	7.6	33	155	C
52	1	170.8	67.9	21.5	82	137	44.2	9.4	32	210	B
23	1	177.3	76.6	23.3	73	125	34.3	17.6	44	180	C
28	0	157.4	48.6	19.6	71	120	32.3	18.5	39	169	D
44	1	170.4	71	19.7	79	141	51	11	50	225	B
31	1	181.4	85.4	24.7	78	138	48.5	12.9	63	226	B
37	0	164.8	72.7	31.4	52	101	32.2	25	38	155	D
41	1	170.3	69.2	24.4	97	151	43.1	14.5	43	217	B
33	1	171	79.3	21.1	91	139	50.6	15.3	58	216	B
34	1	173.6	72.3	19.8	78	138	52	16.2	40	208	C
24	0	166.8	43.8	23.1	80	110	23.6	24.6	34	187	B
26	1	172	74.9	26.3	72	121	40.3	21.1	62	207	D
40	1	169.1	74.6	22.1	65	115	16.7	7.8	48	214	C
39	1	170.6	76.54	22	80	120	48.4	13.9	43	218	B
21	0	159.5	48.4	24.5	73	120	23.4	25.1	42	180	C
27	1	171.4	74.9	24.4	76	137	51.4	16	36	212	D
53	0	150.7	47.6	28.7	79	128	22.9	10.9	10	119	D
26	0	154.9	58.92	31.8	99	147	30.3	19.6	43	133	D
34	0	162.5	46.7	18.4	61	125	18.7	17.1	26	145	B
41	0	164.4	62.7	28	91	146	33.9	19	30	180	B
57	1	174.3	78.1	17.9	74	137	48.1	10	42	199	B
34	1	182.1	79.1	22.9	75	125	40.8	9.9	35	204	C
43	0	166.4	59.2	34.1	91	134	23.1	-1	22	130	D
22	1	168	55.1	6.2	90	131	39.8	27.4	60	230	D
26	1	179	81.6	18.1	88	158	57.6	13.3	51	237	B
21	1	175.8	78.8	19.7	61	110	54.2	19.6	51	230	B
64	0	158.6	60.2	33.7	67	131	24	17.2	6	138	D
39	0	155.5	52.8	30.9	99	130	24	14.7	22	150	C
61	1	162.1	71.7	27.8	87	144	36.2	22.8	37	200	B
39	1	167.1	65.1	15.5	87	135	34.9	14.3	34	214	C
55	1	167.2	76.1	31.7	96	144	41.8	5	23	177	D
23	1	170.8	74.1	20	65	116	46	21.2	48	255	B
37	0	158.7	61.74	38	76	130	26.5	21.5	30	147	C
27	1	172.6	64	19	87	148	29.9	6.3	39	199	C
37	1	169.8	63.1	22.2	76	137	46.4	6.6	48	229	C
21	0	163.1	53	28.3	69	124	20.3	26.6	33	138	D
34	1	172.6	68.2	21.2	97	155	46.4	26.1	51	217	C
28	1	177.2	81.2	17.5	84	141	48.4	11.7	56	226	B
21	1	173	81	26.4	70	130	47.2	6.1	41	195	D
22	1	173.8	92.5	24.5	91	157	51.2	16.5	60	215	C
46	1	171.6	55.5	14.6	88	147	45.2	14.5	43	210	B
21	0	156.8	48.08	22.3	74	107	23.1	20.4	28	162	C
21	0	159.6	45.9	25.8	76	118	23.7	20.7	45	194	D
57	0	159.3	55.6	31.1	64	115	23	4.8	15	139	D
22	1	176.8	59.66	13.2	86	147	37.2	6.2	49	198	C
27	1	179.3	74.5	20.6	86	118	46.6	22.6	55	240	D
55	1	162.1	69.3	24.9	81	147	35.1	22	30	190	C
60	1	167.4	63.2	16.4	90	146	38.3	11.9	31	185	D
28	0	158	49.1	24.2	84	134	28.3	10.6	26	185	C
44	1	170.1	64.3	19	82	143	45.3	14.4	29	221	D
41	0	160.6	58.8	24.4	79	139	34.4	22.1	37	161	C
24	0	159.6	42.54	26.1	52	99	20.2	15	43	165	B
26	1	179.7	75.8	20.5	93	154	60	16.4	52	234	B
28	1	175.5	73.1	23.4	78	128	46.1	12.6	41	227	C
31	0	167.1	59.2	26.6	73	113	27.3	14.4	22	138	C
27	0	158.6	56.52	30.9	74	117	32.8	19.2	35	180	D
49	0	154.1	50.7	26.7	90	121	24.2	20.5	34	151	D
32	1	179.9	77.7	15.2	66	126	55.6	17.3	60	208	B
49	0	165.5	62.2	36.8	69	112	24.6	16	26	130	C
35	1	175	83	24.7	81	138	35.3	15.4	51	206	C
26	1	170.3	72.8	15.3	75	123	48.1	17.2	58	266	D
23	1	165.6	63.3	18.1	67	126	40.4	28.6	52	186	B
25	0	148	46.2	23.2	83	121	21.7	16.2	33	168	B
57	1	171	78.1	29.1	98	152	36.2	10.5	17	163	D
30	1	170.2	62.5	14	74	138	42.6	21.9	59	238	D
28	1	181.7	91.76	11.7	86	156	60.1	21.1	58	245	D
46	1	170.9	74.36	19.6	96	135	51.4	7.3	39	209	C
39	0	167.1	64.48	18.4	74	125	21.7	29.4	33	143	D
26	1	172.9	71.4	14.4	81	143	50.3	18.3	58	260	D
25	1	171.6	71.1	19.2	83	120	53.9	19.6	60	247	D
33	1	174.4	76.8	26.9	95	155	49	17.6	47	235	B
24	1	178.4	71.8	15.1	99	138	46.6	10.7	54	251	C
25	1	181.8	80.9	31.1	92	130	33.5	14.5	41	245	D
27	1	170.1	100	37.7	94	143	34.8	3.8	12	156	D
26	0	158.3	53.1	26.5	87	139	19.1	22.2	42	161	D
25	1	168.7	74	21.4	82	130	39.7	14.1	45	158	C
46	1	171.8	55.8	11	76	118	38.6	14.1	41	216	D
23	0	160.7	62.4	30.2	64	110	23.3	19.4	44	132	C
21	0	161.7	55	22.4	64	109	22.9	21.6	48	190	D
29	1	184	81.8	8.5	68	131	54.8	22.1	62	248	D
26	1	166.1	66.5	16.3	66	116	43.1	17.5	55	210	B
38	0	169	53.3	19.8	76	102	23.1	28.1	32	149	D
48	1	176.9	78.1	17.8	88	141	48.7	14.2	46	237	D
51	1	178.9	81.4	21.8	89	156	49	11.7	29	207	C
37	1	167.4	84.5	35.4	82	108	38.8	2	36	200	D
42	1	169.1	69	21.5	90	143	44.7	18.2	34	206	C
63	1	175.2	75.4	24	91	158	48.5	12.1	31	162	B
31	1	175.3	96	28.2	76	138	53.4	18.6	50	226	D
35	1	163.8	66.1	17.3	76	127	42.4	18.8	65	202	D
32	0	164	51.4	31.2	82	124	20.1	20.4	25	130	C
62	1	161.2	63.8	25.9	95	158	36	15.8	37	162	B
48	0	160	54.8	27.8	72	135	18.9	16.3	22	153	B
24	1	181.1	97	26	82	122	53.5	17.5	58	231	D
23	0	163.6	64	33	81	134	28.5	18.5	47	180	D
23	0	163.9	53.2	25.5	76	117	31.6	21.1	43	188	D
30	1	183.1	85.9	21.2	72	118	59	17.1	57	257	D
42	1	177.4	76.7	22.4	80	150	41	10.6	57	209	C
26	1	173.3	72.1	24.1	77	129	38.1	16.6	38	191	C
29	1	176.7	71.5	15.5	75	121	42.2	27.5	60	248	D
26	1	177.2	70.1	12.2	70	120	46.3	5.7	51	226	C
30	1	176.9	81.6	4.7	70	126	65	14	49	234	B
27	0	164.6	60.5	28.1	79	127	28.7	18.8	36	151	C
25	0	159.9	54.1	24.4	70	117	25.3	21.9	38	161	D
21	1	168.7	80.3	22.6	68	131	40.3	18.8	48	244	C
28	1	172.2	71.52	17	78	126	44.3	4.8	37	214	D
23	0	164.1	58.3	29.7	89	140	27.5	22.4	47	174	D
49	1	180.4	80.6	15.4	87	148	42.9	15.7	32	226	D
25	0	172.9	80.1	33.7	77	133	37.4	23.7	31	147	B
30	1	173.9	64.92	14.5	61	123	39.1	14.8	42	204	B
44	1	167	62	18.7	76	121	39	15.6	45	210	D
54	1	157.2	54	21.6	90	135	33.2	15.5	27	177	C
53	0	155	48	27	74	134	13.5	12.4	25	129	C
60	1	171.3	65.3	19.3	73	141	33.1	11.5	34	164	B
29	1	176.4	95.4	21.1	85	142	70.5	19.4	56	220	D
36	1	174.8	77.5	23.1	87	131	35.6	6.8	29	210	D
32	1	176.2	81.6	21	79	130	53.3	14.9	69	232	B
32	1	172	82.66	15.1	82	144	46.5	11.1	45	228	B
23	1	179.3	75.7	20.2	86	158	47.2	8.1	54	209	C
29	1	172.9	78.1	21.3	80	132	44.2	12.6	43	194	C
55	1	162.4	64.38	21.2	85	143	39.3	10.1	28	124	C
23	1	175	91.5	32.5	69	137	43.4	2.4	30	200	D
22	0	161.8	56	21.8	63	109	27.5	21.4	62	185	D
55	0	160.2	54	26.3	90	135	28.4	23.3	20	149	D
51	1	170.8	70.1	24.1	85	122	38.9	18.4	41	213	D
39	0	163.3	61.8	23.5	79	134	30.7	22.8	35	175	D
22	1	183	83.9	24.4	93	149	39.1	1.7	45	217	D
22	1	170.2	78.6	22.6	77	123	45.4	14.6	57	210	C
25	1	171.9	71.4	26.2	91	150	35.8	5.8	43	208	C
28	1	171.5	72.9	19.5	71	122	45.8	23	52	219	D
52	1	176.2	90.9	22.6	90	138	58.5	8.3	44	193	C
25	1	174.7	59.3	12	69	113	38.4	3.4	43	219	D
50	0	150.9	49.5	26.3	67	109	19.4	11.9	24	132	C
29	1	178.2	80.3	16.4	90	146	53.5	19.8	59	236	D
36	1	165.3	77.1	21.1	87	144	50	26.1	58	249	D
47	0	161.2	63	28.8	77	132	24.7	11.4	21	156	D
50	1	178.5	89.4	22.5	77	126	42.3	9.9	35	209	C
42	1	168.6	74.1	19.8	90	149	33.2	21.5	34	232	C
34	1	171.3	69	10	67	125	35.3	16.4	38	212	C
39	1	171.7	67.3	19.5	78	124	46.6	7.2	45	218	C
35	1	180.7	74.5	19.2	81	117	30.9	8.4	41	185	C
36	1	173.4	86.4	27.8	94	141	48.5	8.4	46	222	D
39	1	177	74.3	25.6	72	121	43.8	10.2	44	211	B
23	1	177.1	66	20.4	80	139	36.9	8	40	190	D
37	0	165.1	51.4	26.7	77	124	24.4	25.2	26	132	B
26	1	176.4	87.56	26	80	120	50.1	12.6	38	239	D
61	1	163.2	74.9	32.1	65	124	36	1.3	15	146	D
26	1	171.9	65.2	12.3	71	121	44.9	23	59	226	D
61	0	166.6	55.5	31.5	80	156	22.8	31.3	31	154	D
63	1	170.5	69.5	17.6	83	123	35.6	6.1	44	182	C
21	0	160.2	51	28.2	78	117	22.6	20.6	57	206	B
33	1	174.6	77.7	20.3	79	123	49.8	14.9	47	251	D
32	1	170.4	73.6	18.9	76	131	45.8	22.2	49	217	B
62	0	163.4	56.7	34.5	82	132	22.8	19.6	21	124	D
21	0	166.9	67.8	27.2	77	119	31.9	25.1	24	186	C
38	1	186	94.6	16.1	98	159	58.8	15	55	245	D
21	0	153	44.7	30.5	74	115	21.1	28.3	47	152	D
37	0	152.2	49.2	24.9	86	112	18.3	1.7	31	133	D
21	1	173.3	68	12.9	66	112	41	10.5	53	153	C
47	1	174.8	80.4	33	82	136	45.3	0.7	28	201	D
56	1	154.9	55.6	26.1	94	156	24.5	8.5	41	163	C
21	1	173.7	74.2	22.7	65	114	43.9	19.7	45	240	C
21	0	157.9	58.7	32	76	131	30.7	29.1	40	177	D
28	0	175	70.5	30	75	131	33.2	25.9	37	163	D
54	0	162.9	63.9	28.3	61	104	25.6	11.5	29	90	D
39	0	162.5	51.9	28.3	64	96	28.7	8.4	16	164	D
25	1	174.7	72.1	15.5	85	129	43.9	20.2	57	242	D
25	1	171.7	70.3	24.5	89	151	36.1	6.7	53	204	C
31	1	171.5	67.1	19.2	91	146	41	17.8	51	214	B
45	1	182.5	80.5	19.8	86	139	48.3	6.2	36	235	C
25	1	178	74.8	19.1	70	118	44.6	16.4	59	225	B
30	1	173.9	76.64	20.8	68	119	50	25.9	59	247	D
23	0	157.9	52.2	34.1	75	102	27.6	15.8	25	100	D
26	0	167.2	58.16	20.9	87	126	32.6	20.5	36	155	D
23	0	172.4	86.9	40.5	61	111	29.2	8.4	30	152	D
24	1	175.9	85.3	22.7	91	138	56.4	14.6	58	220	B
56	1	172.1	65.7	22.5	90	140	40.1	18.2	35	170	B
53	0	166.2	56.1	32.7	77	121	24.9	19.6	31	137	B
60	1	166.2	76.28	27.2	75	143	43.1	13.9	38	187	B
21	0	176.2	56.9	21.1	84	126	29.1	30	42	180	D
58	0	155.3	58.2	32	86	154	22.7	20.4	24	136	D
21	1	176.2	71.6	9.4	72	128	45.63	13	65	265	B
46	1	169.2	69.9	23.6	98	153	30	12	40	192	C
29	1	175.6	96.7	32.9	85	140	51.6	5.3	40	227	D
24	1	177.5	76.4	24.1	86	159	39.7	11.6	48	181	D
30	0	158.2	52.9	27.8	74	137	26.9	23.9	32	172	B
28	0	166.4	51.7	24.1	78	117	24	20.6	31	147	B
26	1	165.2	67.2	23.1	86	126	40.4	18.1	55	236	D
22	0	165.7	57	20.1	61	113	21.3	12.7	40	194	C
60	1	176.5	83.6	24.4	58	138	40.5	7.2	31	180	C
23	0	165.4	47.4	18.4	56	99	25.7	20.8	36	202	D
30	1	178.3	78.7	18	73	139	48.6	15	43	233	B
21	1	168.4	67.5	23.2	74	122	34	13.2	48	166	C
22	1	174.4	70.5	24.4	80	137	40.7	15.2	46	225	C
59	0	162.8	57.94	30.9	78	123	26.9	6.2	18	137	D
35	0	168.5	81.4	38.3	64	121	29.7	21.1	25	156	D
24	0	171.2	65.92	28.5	62	115	26.8	5.7	30	131	D
28	1	172.2	71.9	23	75	144	46.9	10.9	46	211	C
28	0	166.6	61	32.6	64	103	21.2	15.9	29	154	C
30	1	185.5	76.4	12.6	74	129	41	8.7	39	183	C
47	0	155.5	49.2	20.8	71	115	25.1	23.4	55	166	D
39	0	160.6	69.1	39.5	73	126	24.9	15.5	30	152	D
32	1	171.1	55.4	10.1	80	134	40.5	15.4	49	229	D
39	0	164.9	52.3	15.7	53	91	22.2	12.7	32	185	C
33	1	169.3	75.4	21.7	77	136	37.6	9.2	43	209	D
30	1	184	87	19.6	82	126	57	17.5	52	252	D
24	0	158.3	52.3	32.8	72	120	26.6	18	43	170	B
60	1	159	64.8	26.3	78	123	40.3	13.9	31	185	D
26	0	169.9	53.72	18.3	65	123	20	14	45	205	B
44	0	170.3	76.5	30.3	83	123	39.2	16.5	12	140	D
21	1	177.7	63.4	12.1	71	132	40.2	13.5	53	230	B
58	1	175	73.8	22.2	74	120	45.1	9.5	33	197	C
28	1	177.7	83.2	18.2	94	143	46	16.7	59	226	B
31	1	176.5	85.4	32	96	159	46.2	3.7	44	175	D
22	1	171.4	59.9	14.9	75	136	37.8	9.4	50	199	C
28	1	164.6	70.8	20.8	94	135	48.2	15.5	56	212	D
23	0	163	63.9	27.9	75	125	31.5	29.5	43	174	D
50	0	159.9	59.5	25.2	84	140	28.7	25.8	32	170	D
23	0	158.3	61.2	31.9	85	129	33.6	28.5	42	180	D
58	1	170.9	59.3	12.9	60	105	41.9	13.8	28	197	C
39	1	175.5	72.82	13.4	80	120	46.9	6.8	45	201	C
22	0	161.5	48.9	18.3	71	110	23	19.3	55	160	B
57	1	175.8	59.8	18.8	99	158	37.8	11.8	33	180	B
22	1	166.8	57.9	13	96	126	33	8.1	47	225	C
64	1	170	65.9	19.2	97	157	35.8	5.8	22	162	C
22	0	161.8	52.4	20.3	70	125	26.9	25.6	67	192	D
55	0	148.6	52.3	37.5	89	140	20.5	15	24	105	C
33	1	167.4	62	15.2	99	132	44.5	18	58	183	B
23	0	167.8	59.42	21.3	65	115	23.6	23.7	40	176	B
59	1	166.1	68.8	25.9	83	158	43.1	19.2	23	153	C
29	1	170.4	68	10.5	70	139	40.3	24.6	57	235	D
29	1	176.9	63.1	11.3	74	130	37.3	12.1	44	244	C
27	1	173.7	73.3	10.9	52	114	48	10.1	60	242	B
35	1	180.1	98.3	30.3	85	146	45.3	7.1	54	184	D
28	1	175.6	76.9	20.6	68	110	53.2	8.7	57	217	C
23	1	171.5	92.2	33.4	88	107	46.9	21.8	30	222	D
52	0	154.1	60.1	33	85	154	27	24.2	25	141	D
50	0	160.4	67.5	36.4	61	115	31.2	17.4	25	137	B
39	1	176.1	73	19.8	99	155	42.9	17.8	36	217	C
24	1	169.6	67.2	16.4	60	110	43.7	2.4	32	207	D
55	1	167.3	78	27.8	78	136	42.5	8.2	30	148	D
41	1	171.7	73	23.5	79	121	40.4	17.8	32	202	C
21	0	164.5	44.6	19.4	69	108	23.6	15.1	33	169	B
40	1	174.5	77.7	29.3	82	123	29.3	8.4	35	159	D
25	1	177.8	68.5	17	98	146	40.9	19	41	191	C
22	0	167.9	66.7	33.1	87	136	33.3	27.7	51	176	D
36	1	172.3	87.5	29.6	80	137	40.6	12.5	41	200	B
37	0	170.6	83.7	33.9	79	137	34.7	17.2	51	159	B
25	0	161.5	67.5	30	85	122	28	11.7	39	112	C
24	0	158.5	51.5	28.9	74	130	25.9	17.6	50	153	B
44	0	161.2	54.4	22.4	74	150	27	18.9	42	159	C
23	1	182.3	80.3	18.9	72	114	44	3	31	175	D
52	1	171.7	73.96	28.3	81	129	41.9	1.2	31	184	D
29	0	161.6	56.1	28.2	81	140	30.5	13.3	40	181	C
33	1	164.6	63.1	13.6	83	142	49.9	20	64	240	D
21	1	167.5	63.4	12.4	85	134	40.4	15.7	59	234	B
23	0	165.6	58.6	32	74	117	29.3	13.7	24	156	C
61	0	157.6	56.9	36.5	88	159	21.7	20.8	20	121	D
24	1	167.2	56.1	13.3	69	110	32.8	24.4	52	229	B
32	1	175.9	77.9	20.7	63	123	54.6	14.9	40	226	C
44	1	165.4	59.7	18.6	81	117	33.6	12.2	48	225	B
23	0	168.9	58.4	26.7	64	108	26.4	20.5	31	174	B
38	1	166.5	59	14.4	71	124	41.5	13.8	39	213	B
21	0	172.1	59.2	21.6	61	100	30.6	21	53	182	D
23	1	167.2	68.7	17.5	90	135	36.6	11	48	236	C
24	1	173.1	60.4	12	66	117	29.3	10.2	62	239	C
60	1	165.3	66.8	22.3	84	155	33.9	12.8	35	174	B
49	0	154	60.7	33.7	87	145	18.3	12.3	31	151	D
52	0	155.7	50.2	29.7	93	159	22.4	20.2	14	126	C
26	1	168.5	76.3	24.9	96	146	39.1	19	59	227	C
28	1	179.8	83	15.8	80	120	44.1	24.4	43	188	C
55	0	146.3	49.9	31.9	85	156	25.6	22.7	23	114	B
30	1	176.7	79.5	15.3	80	120	49.3	28.9	62	222	B
22	1	177.6	71.8	19.2	65	108	41.6	10.2	48	199	C
29	1	180.1	72.4	13.8	91	155	48.4	15.2	52	223	D
57	0	155.8	52.5	32.3	70	135	19.3	20.6	28	137	B
25	0	160.2	42.1	17.5	73	113	21.6	19.1	5	124	D
28	1	177.9	59.7	13.1	90	143	40.9	23	70	247	D
24	1	172.4	67.98	14.4	83	155	49.7	22.6	59	236	D
49	0	165.7	55.3	27.8	75	133	26.5	23.1	28	152	D
21	1	180.9	77.7	16.1	92	153	43.6	9.1	43	215	C
38	1	182	91.6	27.5	76	129	54.5	15.2	50	218	D
28	1	174.3	81.2	20.8	74	118	44.5	11.6	40	186	C
21	0	154.6	54.8	35.2	78	116	24.4	25.5	44	155	D
38	1	166.2	62.7	18.8	75	139	50.6	19.7	62	228	D
37	1	168.6	62.5	19.9	80	121	43.8	4.6	52	190	C
59	0	154.7	60.34	37.3	91	149	26.7	20.5	25	148	D
48	1	169.5	70.2	24.3	80	126	41.1	5.3	39	222	C
21	0	158.6	47.3	21.2	72	104	18.5	20.2	38	173	D
41	1	178.3	86.1	22.3	78	131	42.7	8.5	42	223	C
27	1	169.9	73.9	12.9	60	121	50.4	19.5	65	226	D
27	1	175.7	78.9	19.7	80	120	45.6	6.7	46	203	C
25	0	159.4	53.6	26.5	70	108	27.5	10.9	49	146	C
34	1	177.6	80.8	22.6	97	127	40.3	9.1	44	234	C
29	1	169.5	81.4	20.9	86	151	42.7	19.5	44	251	C
56	1	164	68.66	22.3	92	144	41.2	10.8	44	199	B
26	1	174.1	79.2	23.4	69	127	49.1	15	46	193	D
23	1	177.2	68.5	20.5	78	138	49.7	8.8	35	193	D
28	0	163	48.02	20.6	64	108	22.9	15.5	35	170	B
22	1	158.7	57.7	16.4	69	132	45.7	11.1	53	226	B
50	1	174	75.4	26	93	138	38.3	22.8	28	227	C
22	0	158	53.5	28.5	89	127	22.4	22.8	40	153	B
47	0	160.2	52.8	24.6	65	127	24.9	22.1	28	165	C
25	1	178.2	74	21.3	80	130	48.3	16.3	52	230	D
23	1	171.2	65.7	10.4	66	122	40	12.4	60	237	B
23	0	162.2	60.9	28	57	100	27.4	20	38	157	C
24	1	175.1	81.8	27	85	137	40.4	9.5	39	192	D
22	0	169	63.4	27.6	77	115	25.8	24.8	61	212	D
21	0	165.7	51.94	19.1	80	120	37.5	19.7	42	196	D
27	0	166	54.1	29.1	75	134	22.4	24.6	29	179	B
25	1	181.2	90	20	90	144	53.6	17.8	55	232	B
21	0	162.8	53.9	27.5	71	118	22.5	20.8	39	190	B
53	1	176.6	86.1	20.8	89	133	42.2	10.9	60	192	C
27	1	181.2	68.4	21.2	68	131	34.8	-2.2	45	215	D
21	1	170	56	16.1	80	120	43.6	24	42	230	C
21	1	179	91.4	24.3	70	126	44.8	17.8	35	180	D
24	1	174.1	86.4	23.6	74	105	51.1	18.9	43	223	C
28	0	159.8	62.68	34.3	96	130	29	22	41	164	D
44	1	171.2	74.8	16.2	76	116	43	8.4	49	210	C
21	0	162.5	50.64	27.7	79	109	17.8	12.8	29	159	C
38	1	179.8	82.5	24.6	94	134	42.2	-2.1	40	204	D
49	1	174	73.3	22.1	83	146	42	20.2	44	218	C
62	1	163.6	57.3	22.3	82	130	34.2	17	23	185	C
24	1	172.6	73	18.8	75	129	44.8	17.4	59	238	B
55	1	171.1	76.4	24.4	91	159	42.7	9.3	30	160	B
28	1	171.7	77.6	14	85	132	59.1	19.7	53	257	D
52	1	162.4	58.3	17.4	83	144	38.3	9.8	37	198	B
24	1	178	79.6	12.5	82	146	52.7	20.4	66	265	D
28	1	175.2	68.8	20	92	155	39.9	23.9	55	230	B
36	1	174.8	72.6	17	66	141	41.6	22.1	54	239	C
60	1	162.7	62.4	20.8	78	129	35.9	3.5	32	195	D
25	0	173.8	61.9	23.5	60	115	27.9	24	41	163	D
50	1	174.7	65.9	17.6	86	147	32.9	17.6	38	212	B
21	1	173.3	74.9	25.5	82	136	41.2	0.9	50	212	D
42	0	160	51.5	21.2	72	112	21.8	26.2	34	161	D
22	1	175.3	80	17.2	80	121	47	7.4	47	237	C
33	1	178	67.5	16.7	74	139	46.5	15.8	53	221	D
30	1	175.7	69.3	15.5	76	136	45.3	16.9	45	211	B
21	1	175.7	71.8	12.8	61	118	46.6	25	62	262	D
42	0	165.4	49.9	24.4	67	119	22.8	16	27	125	C
23	1	171	85	23.3	97	150	51.2	8.2	42	241	C
43	0	165.3	66.8	27.8	77	130	32.6	17.9	35	164	C
63	1	164.8	71.2	25.8	97	148	45.9	21.4	28	157	B
32	1	171	78.2	23.2	76	124	35.2	7.5	57	225	D
27	1	168.9	66.8	20.7	60	110	47.6	18.4	54	229	D
58	0	158.9	57.3	35.1	79	132	24.4	22.4	25	135	B
21	1	174.1	77	18.9	87	159	39	5.5	34	228	D
64	1	168.5	66.3	20	78	123	22.4	0.4	23	128	D
59	1	173	67.4	20.9	86	160	40.5	14.9	41	208	D
33	1	165.7	78.5	23.1	73	133	53.2	9.9	45	213	B
28	0	165.2	58.5	31.6	74	129	30.4	26.6	33	164	D
22	1	170.7	72.2	23.8	72	136	46	20.7	49	226	C
21	0	157.3	48.5	25.7	69	123	27.9	28.4	43	196	D
25	1	171.7	61.6	11	70	135	44.6	0.7	37	207	D
24	1	178.6	67.6	13.4	80	128	49.4	19.6	55	212	D
21	0	161.7	63.3	32.8	86	116	30	23.7	41	180	D
46	1	174.3	72.3	23.1	79	133	40.9	5.8	19	190	D
22	0	163	54.2	19.2	69	115	31.6	30.9	36	170	D
35	1	173.1	74.7	16.6	83	142	46.9	24.3	59	215	D
24	0	172.4	65.16	29.3	65	115	32.6	19.8	40	177	D
22	0	160	54.9	22.7	75	118	20.5	12.8	32	164	C
40	1	182.9	77.9	14.4	78	131	46.4	20.3	49	233	B
43	1	168	68.4	29.6	77	108	45.4	21.6	34	225	D
29	0	158.5	53.32	23.1	78	138	28.4	19.2	43	169	D
55	1	168	63.1	18.3	69	116	38.7	17.5	34	195	B
21	0	162.4	62.2	33.9	69	121	29.3	22.2	41	185	B
40	1	164	79.1	31.1	85	142	29	3.2	35	181	D
23	1	172.1	75.96	20.8	70	119	39.8	16.1	50	231	C
33	1	172.6	79.3	32.8	84	141	39.9	16.1	51	200	D
64	1	164.2	63.24	17.5	80	159	37.3	19.1	29	168	C
23	0	169.4	48.8	21.5	83	117	18.6	22.2	27	138	C
26	1	170.9	70.9	18.4	64	130	44.7	16.1	53	219	D
21	0	149.9	48.4	31.2	65	117	22.5	23	42	162	D
60	1	172.7	78	21.2	81	120	43.7	16.8	37	190	C
50	1	174	80.2	28.9	93	151	41.3	3.2	27	191	D
28	0	160.8	54	28.3	73	127	33.3	16.4	46	166	B
52	0	153.8	61.7	30.1	96	154	23.6	19.4	24	143	C
31	1	174.5	74	22.3	87	129	40	23	37	211	C
36	0	159.6	47.9	25.2	68	106	18.1	21.2	31	148	D
28	1	169.7	64.9	15.9	81	132	44.3	18	57	225	D
61	0	153.4	49.1	33.6	70	127	25.7	24.8	26	120	B
24	1	181.8	66.7	12.6	85	128	41.7	13.3	46	236	C
37	1	179.2	89.5	20.2	95	145	49.4	21.9	45	232	D
58	0	158.9	55.7	26.2	65	100	21.4	26.3	31	132	B
60	1	164	59.4	21.8	74	119	32.1	5	35	165	C
30	0	163.5	55.6	21.9	54	103	28.5	23.9	34	162	D
48	0	159.1	56.2	32.2	93	136	23	22.8	30	168	B
30	1	174.7	71.2	22.2	87	144	47.1	10.4	60	197	B
33	0	170.5	54	21.2	73	108	25.5	27.6	52	186	D
22	0	176.6	54.8	23.7	78	128	27.9	20	41	195	D
52	1	168.8	74.3	24.3	98	151	31	22.4	23	188	D
55	0	152.1	59.3	35.2	70	127	29.4	26.4	16	136	B
29	1	171	74.5	22.9	77	122	35.3	13.2	46	205	D
40	1	174.2	77	13.7	81	121	55.9	20.7	60	227	D
38	1	171.7	91.6	22.8	80	136	52.3	16.1	58	237	B
28	1	161.9	61.7	11.1	72	120	41.4	10	56	250	C
21	0	166.6	65.42	30.9	70	130	29.4	25.9	41	181	B
34	1	176.3	74	22.4	90	122	39.3	17.7	56	218	B
35	1	172.9	64.9	22.8	96	157	35.1	2	59	218	D
24	0	158.4	53.7	33.9	81	142	22.8	19.9	40	162	D
26	1	179.4	92.1	23.3	69	156	59.7	16.2	60	245	D
44	1	167.1	71.2	20.2	89	144	44.9	16.5	42	202	B
36	1	169.5	70.6	15.6	94	138	45.1	23.4	50	236	D
45	0	155.7	43.3	19.5	80	130	21.3	14.2	17	133	D
51	0	156	63.3	37.6	65	107	20.7	16.1	20	162	D
55	1	169.3	71.9	17.8	82	158	31.8	5.4	33	199	C
62	1	171.2	51.7	16.5	69	128	34.7	15.2	39	178	D
23	0	165.6	48.6	25.8	99	129	20.6	22.7	28	140	C
42	1	172.8	80.1	19.2	96	142	45	20.9	49	233	D
38	0	164.4	56.2	21.5	83	125	28.9	17.1	29	169	B
33	1	180.8	73.64	18.7	87	132	46.6	7.5	48	223	C
62	1	175.8	66.6	21.1	83	154	35.2	8	20	171	C
21	0	161.1	50.6	24	70	116	23.6	26.8	51	160	D
35	1	173.3	73.4	24.5	73	134	40.9	14.5	48	199	B
60	1	171.2	69.8	25.6	80	138	39.8	18.9	28	184	C
21	0	167.4	55.5	24	65	117	24.3	27.3	49	217	D
22	0	166.1	41.6	20.6	68	102	19.2	13.3	25	146	C
23	0	158	57	29	82	138	29.6	24	46	188	D
63	1	175.8	86.7	30.7	71	108	45.2	0.1	22	150	D
40	0	158.5	56.9	28.6	84	135	30.1	16.1	17	161	D
24	1	179.1	70.9	20.4	70	127	37.3	16.4	45	191	C
31	0	157.6	53.8	32.3	70	127	22.4	6.5	23	158	D
33	1	181.6	73.4	14.6	68	119	45.1	18.9	55	230	D
54	1	160.7	59.7	17.2	92	139	41.5	19.5	51	206	D
22	1	172.9	72	11.9	79	132	50	20.4	56	234	D
23	1	175.1	82.7	18.7	74	142	56.8	11.1	58	217	D
59	1	166.3	77.1	27.9	77	117	27.5	14.5	15	162	D
38	1	171	69.3	18.8	61	136	47	18.3	48	220	D
28	1	175.5	86.8	34.4	91	148	44.2	9	56	167	D
62	0	161.7	58.3	30.7	91	155	24.9	19.2	36	145	B
25	1	170.4	70.9	19.4	83	134	47.7	12.9	52	206	C
28	0	158.8	52.2	28.4	66	99	21.1	24.9	27	141	B
28	1	175.7	77.2	12.1	82	145	51	22.5	60	228	D
22	1	166.7	69.8	21.7	84	129	35.6	10.2	51	198	C
25	1	173.4	68.4	9.8	81	118	33.6	20.1	48	185	C
51	1	176.6	91.2	31.8	79	138	38.3	1.5	29	155	D
21	0	169.8	67	30.1	76	115	28.6	30.2	39	183	D
57	0	159.3	47.8	25.4	75	111	16.5	22.4	19	107	C
62	0	155.5	52.8	27	73	114	25	22.4	30	148	B
27	1	167	74.6	26.3	87	131	41.2	13.8	51	196	B
64	0	155.9	51.5	30.2	93	137	20.9	22.2	25	107	C
22	1	177.1	63.3	11.1	70	143	47.6	12.3	55	250	B
62	0	148.8	57.9	33.6	72	137	19.5	15.5	19	118	D
48	0	144.5	51.8	36.2	76	129	22.3	14	30	108	C
49	1	171.9	76.8	19.3	93	145	55.5	13	35	205	C
22	1	169.3	67	19.3	81	127	40.6	10.8	58	191	C
36	1	177.3	82.32	22	76	129	57.5	20.6	48	214	D
26	1	174.2	70.3	24.7	107	149	36.7	23.1	39	215	C
25	1	176.1	77.1	17	77	133	52.8	14.6	55	224	B
52	0	163	55.4	22	80	133	27.2	20.9	32	154	D
31	1	181.1	75.4	9.8	75	136	56	14.4	63	234	D
60	0	156.5	61.22	31.2	64	113	21.9	18.9	13	108	C
41	0	162.3	65.2	28.7	85	128	27.9	1.9	32	163	D
21	0	171.4	70.94	21.8	67	130	32.3	24.6	54	197	D
60	1	173.3	74	26.1	87	156	42.6	7.8	32	198	C
27	1	170.8	68.8	14.7	74	129	43.8	21.8	59	238	D
25	0	162.4	55.8	26.4	76	117	33.4	23	45	172	D
26	0	160.8	66.12	39.4	76	126	19	16.7	17	132	D
29	0	171	59.5	21.5	65	109	26.5	16.7	44	171	C
21	1	172.9	67.9	25.7	93	143	33	-2.2	45	184	D
45	1	170.4	80.8	25	94	143	54.5	4.9	37	229	D
24	1	179.5	78.9	15.9	90	157	46	6.2	45	167	C
26	0	162.7	51.4	22.5	57	106	22.7	15.7	40	191	B
27	1	181.4	83.1	19.5	91	135	44.9	19	53	232	D
44	0	167.7	56.2	11.2	69	118	35.1	21.5	44	175	D
21	1	176	62.5	16.4	69	114	36	19.9	52	262	B
34	1	171.2	88.5	27.4	81	149	51.1	7.4	51	210	D
30	1	167.8	74.2	21.4	77	129	44.4	25.8	50	203	B
25	1	184.3	85.1	22.6	82	128	54.5	17.2	47	221	B
48	1	171.6	58.5	11.3	75	127	42.6	16	42	202	D
27	1	172.7	76	13.2	62	116	43.4	12.7	57	229	B
35	1	176.5	82.1	21.6	86	137	56.4	10.1	56	252	B
50	1	166.4	84	32.3	76	128	36.1	2.4	30	153	D
26	0	172.9	65.4	20.4	77	128	31.3	29.2	50	188	D
34	1	171.1	66.3	13.8	77	135	40.4	17.9	55	245	D
25	0	160.7	59.2	29	72	134	26.3	14.6	42	197	B
28	1	171.4	79.8	18.7	64	136	46.6	22.9	66	258	D
54	1	166	62.5	12.1	79	139	45.6	18.2	48	234	D
58	0	154.8	51.3	40.3	81	138	22.8	18.4	17	112	C
25	1	175.9	81.1	27.8	75	133	48.6	14.9	56	211	D
22	0	169.5	61.6	28.4	80	127	28.7	14.9	52	176	B
60	1	168	59	21.1	84	158	37.2	15.9	37	191	D
21	0	165.9	71	33	76	131	27.5	25.1	34	180	B
58	1	168.4	63.8	23	70	133	33.5	4.3	24	186	C
28	1	174.2	75.6	16.6	74	117	54.8	12	52	240	B
26	1	172.6	75.5	17.1	75	122	40.7	17.2	52	240	C
27	1	189.2	78	11.6	79	136	49.1	13.6	49	248	B
50	1	180.8	93.4	25.2	94	151	41	9.6	29	200	D
41	0	170.4	63.8	27.2	87	127	27.5	25.8	41	168	B
[truncated: 10,525 more rows]
